# Supplementary material for: Study on the influence of cementation sequence on the mechanical properties and microstructure of MICP-modified ili loess
Source: PLoS One. 2026 Jun 30;21(6):e0352646. doi: 10.1371/journal.pone.0352646 (PMC13318005; doi:10.1371/journal.pone.0352646)
Supplement: S1 Data — (XLSX) [file pone.0352646.s001.xlsx]

## Sheet: Unconfined compressive strength
	Unconfined stress–strain data								Statistical analysis
		stress							Description
	strain %	control group/kpa	First the bonding agent, then the bacterial culture/kpa	First the bacterial solution, then the binding agent/kpa	Mix simultaneously/kpa				Peak pressure
	0	0.833	0	0	0.833					N	mean	standard deviation	standard error	95% confidence interval for the mean		minimum value	maximum value
	0.013	0.833	1.667	0.833	2.5									lower limit	upper limit
	0.027	0.833	1.667	0.833	4.167				1	3	71.9443	0.962443	0.555667	69.5535	74.3352	70.833	72.5
	0.04	1.667	2.5	2.5	5				2	3	108.333	0.8335	0.481221	106.263	110.404	107.5	109.167
	0.047	2.5	3.333	2.5	6.667				3	3	110.278	1.27297	0.734952	107.116	113.44	109.167	111.667
	0.06	2.5	4.167	2.5	9.167				4	3	115.278	0.961866	0.555333	112.888	117.667	114.167	115.833
	0.073	2.5	5	3.333	11.667				Total	12	101.458	18.0142	5.20026	90.0126	112.904	70.833	115.833
	0.087	3.333	5	5	14.167
	0.093	4.167	5	6.667	14.167
	0.107	4.167	5.833	7.5	16.667				Test for homogeneity of variances
	0.12	5	7.5	9.167	18.333						Levine's test	Degrees of freedom 1	Degrees of freedom 2	significance
	0.127	5.833	7.5	9.167	18.333				Peak pressure	based on the mean	0.355	3	8	0.787
	0.14	5.833	8.333	10.833	20					Based on the median	0.083	3	8	0.967
	0.153	6.667	10	12.5	20.833					Based on the median and with adjusted degrees of freedom	0.083	3	6.858	0.967
	0.167	6.667	9.167	13.333	21.667					Based on the mean after trimming	0.32	3	8	0.811
	0.173	7.5	10	15.833	21.667
	0.18	8.333	10	17.5	21.667
	0.193	8.333	11.667	19.167	24.167				ANOVA
	0.207	9.167	11.667	21.667	26.667				Peak pressure
	0.213	10	12.5	23.333	28.333					sum of squares	degree of freedom	mean square	F	significance
	0.227	10.833	14.167	25.833	30.833				Between groups	3561.31	3	1187.1	1139.62	0
	0.24	10.833	15	28.333	32.5				Within groups	8.333	8	1.042
	0.253	11.667	15.833	30.833	35				Total	3569.64	11
	0.26	11.667	16.667	32.5	36.667
	0.273	13.333	18.333	34.167	39.167
	0.287	14.167	19.167	35.833	40.833
	0.3	15	20	36.667	42.5				Multiple comparisons
	0.307	15.833	20.833	37.5	44.167				Dependent variable: Peak pressure
	0.32	16.667	21.667	38.333	45					(I) Bonding sequence	(J) Bonding sequence	Mean difference (I–J)	Standard error	Significance	95% confidence interval
	0.333	16.667	23.333	39.167	45.833										Lower limit	Upper limit
	0.347	17.5	24.167	42.5	47.5				LSD	1	2	-36.389000*	0.833333	0	-38.3107	-34.4673
	0.353	18.333	25.833	46.667	48.333						3	-38.333667*	0.833333	0	-40.2553	-36.412
	0.367	20	27.5	47.5	49.167						4	-43.333333*	0.833333	0	-45.255	-41.4117
	0.38	19.167	27.5	50	50.833					2	1	36.389000*	0.833333	0	34.4673	38.3107
	0.393	20.833	29.167	50.833	51.667						3	-1.944667*	0.833333	0.048	-3.86634	-0.023
	0.4	21.667	30	52.5	53.333						4	-6.944333*	0.833333	0	-8.866	-5.02266
	0.413	21.667	30.833	54.167	55.833					3	1	38.333667*	0.833333	0	36.412	40.2553
	0.427	23.333	31.667	56.667	58.333						2	1.944667*	0.833333	0.048	0.023	3.86634
	0.433	24.167	33.333	57.5	60						4	-4.999667*	0.833333	0	-6.92134	-3.078
	0.44	24.167	33.333	59.167	61.667					4	1	43.333333*	0.833333	0	41.4117	45.255
	0.453	25.833	35	60.833	63.333						2	6.944333*	0.833333	0	5.02266	8.866
	0.467	25.833	36.667	62.5	65						3	4.999667*	0.833333	0	3.078	6.92134
	0.48	27.5	37.5	63.333	66.667				* The significance level for the difference in means is 0.05。
	0.487	28.333	37.5	65.833	68.333
	0.5	29.167	39.167	67.5	70.833
	0.513	30	40	68.333	71.667
	0.52	30.833	41.667	70	73.333
	0.533	31.667	42.5	71.667	75.833
	0.547	32.5	44.167	72.5	76.667				peak stress
	0.56	33.333	45	74.167	78.333
	0.567	34.167	46.667	75.833	80					control group/kpa	First the bonding agent, then the bacterial culture/kpa	First the bacterial solution, then the binding agent/kpa	Mix simultaneously/kpa
	0.58	35.833	47.5	76.667	81.667				1	70.833	107.5	109.167	114.167
	0.593	36.667	48.333	78.333	83.333				2	72.5	109.167	110	115.833
	0.607	37.5	49.167	80	84.167				3	72.5	108.33	111.667	115.833
	0.613	38.333	50	80.833	85.833
	0.627	39.167	51.667	81.667	86.667
	0.64	40.833	51.667	83.333	87.5
	0.653	41.667	52.5	85	89.167
	0.66	41.667	55	86.667	90
	0.673	42.5	55.833	86.667	92.5
	0.687	42.5	57.5	88.333	93.333
	0.7	43.333	58.333	90	94.167
	0.707	44.167	60	90.833	95.833
	0.713	44.167	61.667	91.667	97.5
	0.727	45	60.833	93.333	98.333
	0.74	45.833	62.5	94.167	99.167
	0.747	47.5	64.167	95	100
	0.76	47.5	65	96.667	100.833
	0.773	47.5	65.833	97.5	102.5
	0.787	48.333	67.5	98.333	103.333
	0.793	49.167	67.5	99.167	103.333
	0.807	50	67.5	100	105.833
	0.82	50	68.333	100.833	105.833
	0.833	50.833	68.333	100.833	106.667
	0.84	51.667	69.167	101.667	107.5
	0.853	52.5	70	102.5	108.333
	0.867	52.5	71.667	102.5	109.167
	0.873	53.333	73.333	103.333	109.167
	0.887	54.167	74.167	104.167	110
	0.9	55	75	105	110
	0.913	55.833	76.667	105.833	111.667
	0.92	55.833	78.333	105.833	111.667
	0.933	55.833	79.167	105.833	112.5
	0.947	56.667	80	106.667	112.5
	0.96	56.667	81.667	106.667	113.333
	0.967	57.5	82.5	107.5	113.333
	0.98	57.5	84.167	107.5	113.333
	0.987	58.333	84.167	108.333	113.333
	1	58.333	85	108.333	114.167
	1.007	59.167	85.833	108.333	115
	1.02	59.167	86.667	108.333	114.167
	1.033	60.833	87.5	109.167	114.167
	1.047	60.833	88.333	110	114.167
	1.053	60.833	90	109.167	115
	1.067	61.667	90.833	109.167	115
	1.08	61.667	91.667	109.167	115
	1.093	61.667	91.667	109.167	114.167
	1.1	62.5	93.333	109.167	115.833
	1.113	62.5	94.167	109.167	115
	1.127	62.5	95	108.333	114.167
	1.133	63.333	95	108.333	115
	1.147	63.333	96.667	109.167	114.167
	1.16	63.333	96.667	108.333	115
	1.173	64.167	97.5	108.333	115
	1.18	64.167	98.333	108.333	114.167
	1.193	64.167	99.167	108.333	114.167
	1.207	65.833	100	108.333	114.167
	1.22	65.833	100.833	107.5	113.333
	1.227	65	100.833	106.667	113.333
	1.24	65.833	101.667	105.833	112.5
	1.253	66.667	101.667	105	111.667
	1.267	66.667	101.667	104.167	112.5
	1.273	66.667	103.333	103.333	111.667
	1.28	66.667	103.333	102.5	111.667
	1.293	67.5	105	102.5	110.833
	1.307	67.5	104.167	100.833	110
	1.313	68.333	105	100	110
	1.327	68.333	105	99.167	109.167
	1.34	68.333	105	98.333	109.167
	1.353	69.167	105.833	96.667	108.333
	1.36	68.333	106.667	95.833	107.5
	1.373	69.167	105.833	94.167	106.667
	1.387	69.167	106.667	92.5	105.833
	1.4	70	106.667	90	105
	1.407	70	106.667	87.5	105
	1.42	70	106.667	86.667	104.167
	1.433	70	106.667	85	102.5
	1.447	70	106.667	82.5	101.667
	1.453	70	107.5	80	100.833
	1.467	70.833	107.5	78.333	100
	1.48	70.833	108.333	77.5	99.167
	1.487	70.833	107.5	75.833	97.5
	1.5	70.833	106.667	74.167	96.667
	1.513	71.667	107.5	72.5	96.667
	1.527	71.667	107.5	71.667	95
	1.533	70.833	107.5	70	94.167
	1.547	71.667	107.5	69.167	93.333
	1.553	71.667	107.5	67.5	91.667
	1.567	71.667	107.5	67.5	90.833
	1.573	71.667	106.667	65.833	89.167
	1.587	71.667	107.5	65	85.833
	1.6	71.667	106.667	64.167	84.167
	1.613	71.667	105.833	63.333	82.5
	1.62	71.667	105.833	63.333	80.833
	1.633	72.5	105.833	60.833	77.5
	1.647	71.667	105	60.833	75
	1.66	71.667	104.167	60	72.5
	1.667	72.5	104.167	59.167	70
	1.68	72.5	104.167	58.333	67.5
	1.693	71.667	103.333	56.667	65.833
	1.707	72.5	102.5	55.833	64.167
	1.713	71.667	101.667	55	61.667
	1.727	71.667	100.833	54.167	57.5
	1.74	70.833	100	52.5	55.833
	1.753	70.833	99.167	52.5	54.167
	1.76	71.667	99.167	52.5	52.5
	1.773	70.833	97.5	52.5	52.5
	1.787	71.667	95.833		52.5
	1.793	70.833	94.167		50.833
	1.807	70	92.5
	1.82	70	90.833
	1.827	70	88.333
	1.84	69.167	87.5
	1.847	70	84.167
	1.86	69.167	80
	1.873	68.333	76.667
	1.887	68.333	71.667
	1.893	68.333	68.333
	1.907	67.5	65
	1.92	67.5	62.5
	1.927	66.667	58.333
	1.94	65.833	55.833
	1.953	65	52.5
	1.967	64.167	47.5
	1.973	63.333	44.167
	1.987	62.5	43.333
	2	61.667
	2.013	61.667
	2.02	60.833
	2.033	59.167
	2.047	59.167
	2.06	58.333
	2.067	57.5
	2.08	57.5
	2.093	55.833
	2.1	55
	2.107	53.333
	2.12	52.5
	2.133	52.5
	2.147	51.667
	2.153	50.833
	2.167	50
	2.18	49.167
	2.193	48.333
	2.2	47.5
	2.213	45.833
	2.227	44.167
	2.233	43.333
	2.247	42.5
	2.26	40.833
	2.273	39.167
	2.28	38.333
	2.293	37.5
	2.307	36.667
	2.32	35.833
	2.327	34.167
	2.34	33.333
	2.353	32.5
	2.367	30.833
	2.373	29.167
	2.38	28.333
	2.393	27.5
	2.407	26.667
	2.413	25.833
	2.427	24.167
	2.44	23.333
	2.453	22.5
	2.46	22.5
	2.473	21.667
	2.487	21.667
	2.5	18.333
	2.507	18.333
	2.52	17.5
	2.533	17.5
	2.54	16.667
	2.553	16.667
	2.567	16.667
	2.58	15.833
	2.587	15.833
	2.6	15.833
	2.613	15.833

## Sheet: Triaxial shear strength data
	Stress-strain under a confining pressure of 100 kPa						Statistical analysis of 100 kPa											Stress-strain under a confining pressure of 200 kPa						Statistical analysis of 200 kPa											Stress-strain under a confining pressure of 300 kPa						Statistical analysis of 300 kPa
		Bias stress (kPa)	Bias stress (kPa)	Bias stress (kPa)	Bias stress (kPa)		Description																													Bias stress (kPa)	Bias stress (kPa)	Bias stress (kPa)	Bias stress (kPa)		Description
	strain %	control group/kpa	First the bonding agent, then the bacterial culture/kpa	First the bacterial solution, then the binding agent/kpa	Mix simultaneously/kpa		Peak residual stress												Bias stress (kPa)	Bias stress (kPa)	Bias stress (kPa)	Bias stress (kPa)		Description											strain %	control group/kpa	First the bonding agent, then the bacterial culture/kpa	First the bacterial solution, then the binding agent/kpa	Mix simultaneously/kpa		Peak residual stress
	0.029	1	0	0	1			N	mean	standard deviation	standard error	95% confidence interval for the mean		minimum value	maximum value			strain %	control group/kpa	First the bonding agent, then the bacterial culture/kpa	First the bacterial solution, then the binding agent/kpa	Mix simultaneously/kpa		Peak residual stress											0	1	1	1	1			N	mean	standard deviation	standard error	95% confidence interval for the mean		minimum value	maximum value
	0.046	3	1	1	8							lower limit	upper limit					0	0	0	0	0			N	mean	standard deviation	standard error	95% confidence interval for the mean		minimum value	maximum value			0.002	6	0	1	2							lower limit	upper limit
	0.065	4	3	3	18		1	3	353	2.64575	1.52753	346.428	359.572	350	355			0.011	1	1	2	1							lower limit	upper limit					0.021	9	1	2	3		1	3	816.333	1.52753	0.881917	812.539	820.128	815	818
	0.084	6	4	5	26		2	3	383.333	1.1547	0.666667	380.465	386.202	382	384			0.03	1	2	5	4		1	3	555.667	5.1316	2.96273	542.919	568.414	550	560			0.039	11	4	1	3		2	3	823.333	1.1547	0.666667	820.465	826.202	822	824
	0.111	7	5	3	33		3	3	392.333	1.52753	0.881917	388.539	396.128	391	394			0.057	2	2	5	4		2	3	633	1.73205	1	628.697	637.303	632	635			0.067	13	6	2	4		3	3	858.667	3.51188	2.02759	849.943	867.391	855	862
	0.13	8	8	6	38		4	3	399.667	1.1547	0.666667	396.798	402.535	399	401			0.076	3	5	5	3		3	3	645.333	1.1547	0.666667	642.465	648.202	644	646			0.085	14	10	6	4		4	3	872	3.60555	2.08167	863.043	880.957	868	875
	0.149	7	8	6	41		Total	12	382.083	18.6082	5.37172	370.26	393.906	350	401			0.095	3	4	7	5		4	3	649.333	1.52753	0.881917	645.539	653.128	648	651			0.104	16	13	5	5		Total	12	842.583	24.5114	7.07584	827.01	858.157	815	875
	0.176	9	8	7	51													0.122	2	5	7	10		Total	12	620.833	39.8721	11.5101	595.5	646.167	550	651			0.122	17	15	5	5
	0.195	8	10	8	57													0.141	4	8	10	12													0.15	16	16	5	4
	0.214	9	14	12	64		Test for homogeneity of variances											0.16	5	8	9	13													0.169	17	17	7	6		Test for homogeneity of variances
	0.233	12	19	13	69				Levine's test	Degrees of freedom 1	Degrees of freedom 2	significance						0.177	6	10	12	14		Test for homogeneity of variances											0.187	16	19	7	6				Levine's test	Degrees of freedom 1	Degrees of freedom 2	significance
	0.26	11	25	13	76		Peak residual stress	based on the mean	1.889	3	8	0.21						0.206	6	11	10	15				Levine's test	Degrees of freedom 1	Degrees of freedom 2	significance						0.206	16	19	8	6		Peak residual stress	based on the mean	1.559	3	8	0.273
	0.279	11	30	14	80			Based on the median	0.333	3	8	0.802						0.225	6	13	11	15		Peak residual stress	based on the mean	3.69	3	8	0.062						0.234	15	19	8	6			Based on the median	0.709	3	8	0.573
	0.296	14	36	14	86			Based on the median and with adjusted degrees of freedom	0.333	3	5.486	0.802						0.242	6	14	14	15			Based on the median	1.031	3	8	0.429						0.253	15	24	9	7			Based on the median and with adjusted degrees of freedom	0.709	3	5.481	0.584
	0.315	13	42	15	92			Based on the mean after trimming	1.671	3	8	0.249						0.261	7	15	15	16			Based on the median and with adjusted degrees of freedom	1.031	3	3.809	0.472						0.271	17	23	12	12			Based on the mean after trimming	1.493	3	8	0.289
	0.342	15	47	16	97													0.289	8	17	17	15			Based on the mean after trimming	3.411	3	8	0.073						0.299	17	26	13	13
	0.361	15	54	17	103													0.308	7	18	18	16													0.317	15	27	13	15
	0.38	16	59	20	105													0.326	8	20	20	16													0.336	15	28	15	15		ANOVA
	0.399	15	63	19	110		ANOVA											0.345	6	31	31	17		ANOVA											0.354	14	28	19	16		Peak residual stress
	0.426	15	67	23	118		Peak residual stress											0.373	6	44	39	18		Peak residual stress											0.373	17	30	24	15			sum of squares	degree of freedom	mean square	F	significance
	0.445	16	72	23	123			sum of squares	degree of freedom	mean square	F	significance						0.391	8	54	48	21			sum of squares	degree of freedom	mean square	F	significance						0.4	15	41	33	16		Between groups	6550.92	3	2183.64	301.192	0
	0.464	16	78	23	126		Between groups	3784.92	3	1261.64	420.546	0						0.41	7	61	56	21		Between groups	17421.7	3	5807.22	703.906	0						0.419	16	50	52	19		Within groups	58	8	7.25
	0.482	17	83	26	131		Within groups	24	8	3								0.438	7	75	68	18		Within groups	66	8	8.25								0.438	14	56	64	18		Total	6608.92	11
	0.51	17	87	31	139		Total	3808.92	11									0.456	7	82	76	22		Total	17487.7	11									0.465	15	63	75	21
	0.529	20	93	39	144													0.475	7	92	82	23													0.484	15	73	86	23
	0.546	22	99	47	149													0.493	8	100	89	26													0.502	15	80	100	30		Multiple comparisons
	0.575	27	103	58	156		Multiple comparisons											0.521	7	110	101	31		Multiple comparisons											0.521	16	85	110	44		Dependent variable: Peak deviatoric stress
	0.594	33	108	66	159		Dependent variable: Peak deviatoric stress											0.539	7	120	108	35		Dependent variable: Peak deviatoric stress											0.549	14	90	120	55			(I) Bonding sequence	(J) Bonding sequence	Mean difference (I–J)	Standard error	Significance	95% confidence interval
	0.611	36	112	71	167			(I) Bonding sequence	(J) Bonding sequence	Mean difference (I–J)	Standard error	Significance	95% confidence interval					0.558	8	125	114	47			(I) Bonding sequence	(J) Bonding sequence	Mean difference (I–J)	Standard error	Significance	95% confidence interval					0.567	17	96	128	73								下限	上限
	0.63	40	117	78	169								Lower limit	Upper limit				0.576	7	132	124	65								Lower limit	Upper limit				0.586	16	103	143	82		LSD	1	2	-7.000000*	2.19848	0.013	-12.0697	-1.93029
	0.658	43	121	84	173		LSD	1	2	-30.333333*	1.41421	0	-33.5945	-27.0722				0.604	8	144	131	65		LSD	1	2	-77.333333*	2.34521	0	-82.7414	-71.9253				0.604	17	109	149	95				3	-42.333333*	2.19848	0	-47.4031	-37.2636
	0.676	47	125	84	181				3	-39.333333*	1.41421	0	-42.5945	-36.0722				0.622	7	151	136	75				3	-89.666667*	2.34521	0	-95.0747	-84.2586				0.632	18	114	158	106				4	-55.666667*	2.19848	0	-60.7364	-50.5969
	0.695	52	131	90	183				4	-46.666667*	1.41421	0	-49.9278	-43.4055				0.641	8	159	142	85				4	-93.666667*	2.34521	0	-99.0747	-88.2586				0.65	17	123	170	120			2	1	7.000000*	2.19848	0.013	1.93029	12.0697
	0.714	54	135	96	189			2	1	30.333333*	1.41421	0	27.0722	33.5945				0.66	7	164	149	93			2	1	77.333333*	2.34521	0	71.9253	82.7414				0.669	19	127	181	131				3	-35.333333*	2.19848	0	-40.4031	-30.2636
	0.741	60	139	99	194				3	-9.000000*	1.41421	0	-12.2612	-5.73882				0.687	8	176	157	101				3	-12.333333*	2.34521	0.001	-17.7414	-6.92527				0.687	18	132	191	138				4	-48.666667*	2.19848	0	-53.7364	-43.5969
	0.76	61	144	112	198				4	-16.333333*	1.41421	0	-19.5945	-13.0722				0.706	8	182	164	107				4	-16.333333*	2.34521	0	-21.7414	-10.9253				0.715	19	139	198	148			3	1	42.333333*	2.19848	0	37.2636	47.4031
	0.779	65	149	117	205			3	1	39.333333*	1.41421	0	36.0722	42.5945				0.725	8	189	169	120			3	1	89.666667*	2.34521	0	84.2586	95.0747				0.734	19	146	206	161				2	35.333333*	2.19848	0	30.2636	40.4031
	0.798	70	153	125	207				2	9.000000*	1.41421	0	5.73882	12.2612				0.744	10	200	178	125				2	12.333333*	2.34521	0.001	6.92527	17.7414				0.752	19	152	217	170				4	-13.333333*	2.19848	0	-18.4031	-8.26362
	0.825	71	156	130	211				4	-7.333333*	1.41421	0.001	-10.5945	-4.07215				0.771	12	204	182	133				4	-4	2.34521	0.126	-9.40806	1.40806				0.78	21	156	224	180			4	1	55.666667*	2.19848	0	50.5969	60.7364
	0.844	77	160	134	217			4	1	46.666667*	1.41421	0	43.4055	49.9278				0.79	14	210	188	142			4	1	93.666667*	2.34521	0	88.2586	99.0747				0.799	21	160	234	187				2	48.666667*	2.19848	0	43.5969	53.7364
	0.861	78	165	139	220				2	16.333333*	1.41421	0	13.0722	19.5945				0.807	15	216	196	150				2	16.333333*	2.34521	0	10.9253	21.7414				0.818	21	167	244	201				3	13.333333*	2.19848	0	8.26362	18.4031
	0.88	81	168	139	226				3	7.333333*	1.41421	0.001	4.07215	10.5945				0.826	16	225	199	158				3	4	2.34521	0.126	-1.40806	9.40806				0.836	25	173	251	209		* The significance level for the difference in means is 0.05。
	0.907	85	174	143	229		* The significance level for the difference in means is 0.05。											0.854	17	232	207	164		* The significance level for the difference in means is 0.05。											0.854	28	177	260	216
	0.926	88	175	151	235													0.873	17	237	213	171													0.882	44	182	267	230
	0.945	91	181	161	236													0.891	18	244	217	180													0.901	54	190	276	237
	0.964	93	184	164	239													0.91	19	252	226	187													0.919	65	194	285	244
	0.991	96	188	172	246													0.938	19	257	230	194													0.947	74	199	292	252
	1.01	99	192	175	249													0.956	18	263	234	204													0.965	88	204	300	260
	1.029	101	195	179	253													0.975	20	269	238	211													0.984	97	210	309	273
	1.048	106	199	184	253													1.003	21	279	246	216													1.003	103	214	316	279
	1.075	108	201	184	259													1.021	22	282	251	222													1.03	110	218	322	286
	1.094	110	206	188	261													1.04	25	288	256	233													1.049	120	224	330	297
	1.113	114	209	193	264													1.058	26	293	259	239													1.068	128	230	339	305
	1.14	117	213	200	269													1.086	29	300	266	246													1.086	136	234	345	314
	1.159	120	215	207	271													1.105	37	307	271	251													1.114	143	238	353	319
	1.176	122	218	208	274													1.123	44	311	275	259													1.133	149	244	357	325
	1.195	124	222	213	276													1.141	54	315	278	267													1.151	155	247	368	334
	1.223	126	226	219	279													1.169	64	322	286	270													1.179	161	253	374	342
	1.241	129	228	221	283													1.188	74	326	290	282													1.198	171	255	377	349
	1.26	133	230	227	284													1.206	79	332	292	284													1.215	175	262	385	358
	1.279	134	233	227	287													1.225	86	338	298	290													1.234	181	266	392	366
	1.306	139	236	229	290													1.253	94	342	303	296													1.263	187	270	399	369
	1.325	141	240	234	292													1.271	101	346	306	304													1.28	194	274	402	377
	1.344	143	243	240	295													1.29	107	351	309	310													1.299	202	280	408	384
	1.363	145	245	244	295													1.309	112	356	311	315													1.318	206	284	417	390
	1.39	147	246	248	300													1.336	120	361	317	319													1.345	211	288	422	396
	1.409	151	249	252	300													1.355	125	365	321	327													1.364	218	291	429	400
	1.426	150	253	253	302													1.373	130	368	325	332													1.383	223	296	431	409
	1.445	154	254	259	307													1.401	135	373	329	337													1.401	229	302	438	414
	1.474	156	257	259	307													1.419	139	377	331	341													1.429	233	306	441	419
	1.491	159	258	259	310													1.438	144	381	334	349													1.448	240	308	447	428
	1.51	162	263	263	309													1.456	149	384	336	352													1.466	245	313	453	431
	1.529	162	261	268	312													1.475	152	389	343	358													1.484	248	318	458	436
	1.556	165	265	272	313													1.503	160	392	345	361													1.513	255	321	462	442
	1.575	167	267	274	315													1.521	161	396	348	368													1.53	260	326	465	448
	1.594	169	270	277	318													1.54	165	399	350	371													1.549	265	329	469	452
	1.613	173	272	281	318													1.559	169	403	354	374													1.576	268	333	475	457
	1.64	174	273	281	319													1.586	175	406	358	380													1.595	275	335	480	462
	1.659	176	274	283	321													1.605	179	409	361	385													1.614	280	340	484	467
	1.678	177	276	287	323													1.623	181	413	363	388													1.633	282	344	488	471
	1.705	180	278	290	325													1.651	184	416	367	392													1.66	288	347	492	477
	1.724	182	281	294	325													1.67	190	420	369	395													1.679	293	352	495	480
	1.741	183	281	294	327													1.688	193	422	370	400													1.698	297	356	499	487
	1.76	184	283	298	328													1.706	197	426	373	404													1.716	300	360	504	488
	1.788	188	285	298	329													1.734	200	427	377	407													1.744	304	363	507	492
	1.806	188	286	299	332													1.753	204	430	378	411													1.763	310	365	510	498
	1.825	189	288	304	332													1.771	206	434	381	414													1.781	313	372	513	501
	1.844	192	290	305	333													1.79	209	436	383	417													1.799	316	373	518	506
	1.871	195	291	309	334													1.818	213	438	386	420													1.828	319	377	522	508
	1.89	195	292	308	335													1.836	216	440	389	424													1.845	325	381	524	514
	1.909	197	294	309	336													1.855	220	444	390	426													1.864	330	384	526	517
	1.928	197	296	313	337													1.874	221	446	392	428													1.883	332	387	530	519
	1.955	200	297	315	339													1.901	225	447	395	431													1.91	336	389	534	524
	1.974	203	297	317	340													1.92	227	451	398	436													1.929	340	392	537	526
	1.991	203	299	317	341													1.938	231	451	400	439													1.948	342	397	539	531
	2.01	203	300	320	341													1.966	233	455	400	441													1.966	347	399	545	535
	2.039	207	302	321	343													1.984	236	458	405	444													1.994	351	403	545	537
	2.056	208	301	322	345													2.003	239	459	405	447													2.013	355	407	547	541
	2.075	210	304	325	345													2.021	240	462	408	447													2.031	357	409	551	543
	2.094	211	304	326	345													2.049	243	462	409	450													2.059	360	413	554	546
	2.121	212	306	327	346													2.068	248	465	411	453													2.078	365	415	557	551
	2.14	213	308	328	347													2.086	249	467	414	456													2.095	367	419	559	554
	2.159	215	308	329	351													2.105	250	471	414	458													2.114	370	422	561	557
	2.178	217	309	331	348													2.133	254	474	416	458													2.143	372	424	564	558
	2.205	218	309	332	350													2.151	257	474	418	463													2.16	377	426	567	561
	2.224	221	311	334	351													2.17	259	473	421	464													2.179	380	430	571	564
	2.243	220	312	335	351													2.189	261	477	423	465													2.198	382	433	571	567
	2.27	221	312	336	354													2.216	262	478	423	468													2.225	387	435	574	569
	2.289	222	315	337	353													2.235	266	478	426	470													2.244	389	436	575	572
	2.306	224	314	338	356													2.253	268	480	427	472													2.263	391	441	577	576
	2.325	225	315	340	353													2.281	268	485	428	473													2.29	393	444	582	576
	2.353	226	316	340	356													2.299	271	485	432	475													2.309	397	447	583	579
	2.371	228	316	342	357													2.318	274	486	432	477													2.328	400	447	585	582
	2.39	228	320	342	356													2.336	275	488	434	478													2.346	402	451	586	586
	2.409	229	319	344	358													2.355	277	489	434	481													2.364	405	454	590	588
	2.436	233	320	346	358													2.383	279	492	436	483													2.393	407	456	592	589
	2.455	233	320	346	360													2.401	283	492	438	483													2.41	412	457	593	593
	2.474	233	321	346	360													2.42	286	494	439	484													2.429	412	461	594	594
	2.493	234	324	349	360													2.439	285	496	441	487													2.456	415	464	597	596
	2.52	236	322	349	364													2.466	289	496	442	488													2.475	420	465	600	599
	2.539	237	323	351	362													2.485	289	499	443	489													2.494	421	469	603	601
	2.558	238	324	350	363													2.503	291	501	444	491													2.513	422	471	603	603
	2.575	238	325	352	363													2.531	293	500	447	492													2.54	425	473	606	605
	2.604	240	326	352	364													2.55	296	501	449	494													2.559	428	477	606	606
	2.621	242	325	353	366													2.568	297	503	448	495													2.578	431	476	607	609
	2.64	243	327	354	365													2.586	298	506	450	496													2.596	432	480	610	611
	2.668	243	328	355	366													2.614	300	506	451	497													2.624	436	481	611	614
	2.686	245	327	355	366													2.633	302	507	453	500													2.643	437	483	614	615
	2.705	243	329	356	367													2.651	305	507	455	501													2.66	440	487	614	618
	2.724	247	329	359	368													2.67	306	509	454	502													2.689	442	488	616	618
	2.743	247	332	357	367													2.698	308	510	457	502													2.708	443	490	619	620
	2.77	248	331	358	371													2.716	308	512	457	505													2.725	448	492	620	623
	2.789	250	331	361	368													2.735	312	514	458	504													2.744	447	495	623	625
	2.808	249	332	359	370													2.754	312	514	461	507													2.763	451	496	623	626
	2.835	250	333	359	372													2.781	316	515	461	508													2.79	453	498	625	628
	2.854	251	334	359	371													2.8	315	516	462	509													2.809	455	502	626	631
	2.871	251	334	360	372													2.818	317	518	463	510													2.828	458	504	627	632
	2.89	255	333	363	369													2.846	318	520	464	510													2.855	459	504	631	633
	2.919	255	336	363	372													2.864	321	519	465	511													2.874	461	507	631	634
	2.936	254	335	364	372													2.883	323	521	467	512													2.893	464	509	632	636
	2.955	254	338	365	373													2.901	323	521	467	514													2.911	465	510	633	639
	2.974	255	337	363	374													2.92	326	522	468	515													2.939	468	512	636	640
	3.001	258	336	367	373													2.948	325	523	469	517													2.958	469	514	637	640
	3.02	257	338	365	374													2.966	328	524	471	516													2.975	472	515	639	644
	3.039	258	338	368	374													2.985	331	526	472	519													2.994	472	518	640	644
	3.066	259	340	368	374													3.004	331	526	475	519													3.021	474	521	641	645
	3.085	260	340	367	377													3.031	333	527	474	520													3.04	478	520	642	648
	3.104	262	340	370	376													3.05	332	528	476	522													3.059	478	525	643	648
	3.123	263	341	369	377													3.068	334	528	475	521													3.086	479	525	643	651
	3.14	262	341	370	375													3.096	336	530	478	523													3.105	481	527	648	651
	3.169	262	342	369	377													3.115	338	531	480	524													3.124	483	529	648	653
	3.186	265	341	370	380													3.133	340	531	478	525													3.143	486	530	648	655
	3.205	264	343	370	378													3.151	340	532	480	526													3.161	487	533	651	655
	3.233	265	342	371	378													3.179	342	533	480	526													3.189	490	533	652	658
	3.251	268	343	371	379													3.198	344	535	482	528													3.208	490	535	655	658
	3.27	267	343	373	379													3.216	346	535	484	529													3.225	493	535	653	660
	3.289	267	344	371	380													3.235	347	536	484	530													3.254	494	538	655	663
	3.308	268	346	373	379													3.263	348	537	486	531													3.273	497	540	656	662
	3.335	269	345	373	382													3.281	349	537	486	530													3.29	500	540	658	664
	3.354	270	345	374	380													3.3	350	540	486	531													3.309	500	543	660	666
	3.373	270	345	374	379													3.319	351	539	488	532													3.336	501	544	661	667
	3.4	271	346	374	381													3.346	353	541	487	532													3.355	502	546	663	669
	3.419	272	348	374	381													3.365	353	541	490	534													3.374	505	547	662	671
	3.436	273	348	375	384													3.383	354	541	490	535													3.393	507	550	663	671
	3.455	274	347	374	382													3.411	356	542	491	535													3.42	508	550	664	672
	3.484	274	348	376	382													3.429	357	543	491	536													3.439	510	551	665	672
	3.501	274	347	375	382													3.448	360	544	492	538													3.458	511	554	667	675
	3.52	273	350	376	382													3.466	359	544	494	537													3.485	512	556	667	677
	3.539	275	348	377	383													3.485	360	546	494	537													3.504	513	556	668	678
	3.566	276	349	378	383													3.513	361	546	496	539													3.523	515	558	670	678
	3.585	278	350	378	383													3.531	363	546	496	540													3.54	516	558	672	680
	3.604	279	349	377	385													3.55	364	548	496	540													3.559	518	560	673	680
	3.631	278	351	378	384													3.578	366	547	499	541													3.586	519	563	673	681
	3.65	279	350	378	384													3.596	367	549	498	543													3.605	520	563	675	684
	3.669	279	351	377	384													3.615	368	550	499	542													3.624	522	566	675	685
	3.688	280	351	378	385													3.634	369	550	499	543													3.651	524	566	676	686
	3.705	282	351	380	386													3.661	369	552	501	544													3.67	526	567	678	687
	3.734	280	352	378	385													3.68	371	550	502	544													3.689	527	569	679	687
	3.751	281	352	379	386													3.698	373	552	502	545													3.708	528	570	680	689
	3.77	282	354	381	386													3.716	373	553	503	545													3.735	530	572	680	690
	3.798	284	352	381	387													3.744	374	553	503	546													3.754	532	573	681	690
	3.816	285	353	380	385													3.763	376	554	505	547													3.773	532	573	683	693
	3.835	284	353	381	386													3.781	376	554	506	547													3.791	533	576	684	694
	3.854	286	354	381	388													3.8	378	554	506	549													3.819	535	577	685	694
	3.881	285	355	381	386													3.828	378	555	508	549													3.838	537	579	685	695
	3.9	285	354	380	389													3.846	379	555	506	550													3.855	539	578	687	696
	3.919	288	354	381	386													3.865	381	557	507	550													3.874	538	581	688	697
	3.938	286	355	381	388													3.893	381	557	509	550													3.901	541	582	688	698
	3.965	289	355	382	388													3.911	383	556	509	550													3.92	542	583	690	700
	3.984	289	357	382	387													3.93	384	558	512	552													3.939	543	584	689	701
	4.003	289	356	382	389													3.948	384	560	511	553													3.966	545	585	691	701
	4.03	289	356	382	388													3.966	386	559	512	552													3.985	546	586	692	703
	4.049	290	356	383	388													3.995	387	560	513	553													4.004	547	587	692	704
	4.066	291	357	383	388													4.013	387	562	514	554													4.023	547	589	694	703
	4.085	289	358	383	388													4.031	387	560	515	555													4.041	550	591	695	705
	4.104	290	358	382	390													4.05	389	562	516	554													4.069	551	591	695	706
	4.131	292	359	382	390													4.078	390	563	516	556													4.088	552	593	696	706
	4.15	292	358	383	390													4.096	391	563	516	557													4.105	554	593	697	709
	4.169	294	359	383	388													4.115	393	565	516	557													4.134	553	596	699	709
	4.196	294	359	384	390													4.143	392	563	519	558													4.153	555	596	699	711
	4.215	295	359	383	390													4.161	396	565	518	557													4.17	557	596	700	710
	4.234	294	359	383	389													4.18	395	565	518	558													4.189	556	599	701	712
	4.253	294	359	384	390													4.199	396	566	519	560													4.216	560	598	701	712
	4.28	297	359	386	390													4.216	397	566	520	557													4.235	560	600	704	714
	4.299	295	361	384	392													4.245	398	565	522	560													4.254	560	601	703	717
	4.316	296	360	385	390													4.263	399	567	521	560													4.273	562	602	704	716
	4.335	297	361	384	390													4.281	400	567	522	560													4.3	564	605	705	715
	4.364	297	361	384	391													4.309	399	567	525	562													4.319	566	604	707	717
	4.381	299	361	384	391													4.328	400	568	524	561													4.338	565	605	707	718
	4.4	298	361	385	390													4.346	401	569	524	562													4.356	566	607	708	719
	4.428	300	361	386	391													4.374	403	570	525	563													4.384	568	607	708	719
	4.446	298	363	385	390													4.393	403	570	528	561													4.403	569	609	709	722
	4.465	299	362	386	391													4.411	405	571	525	564													4.42	572	610	709	722
	4.484	301	362	385	392													4.43	405	570	526	563													4.439	571	611	711	722
	4.503	299	362	385	392													4.458	406	570	527	565													4.466	574	611	711	723
	4.53	302	363	387	390													4.476	407	572	528	565													4.485	573	613	713	724
	4.549	301	364	385	391													4.495	406	572	529	565													4.504	574	615	713	725
	4.568	301	363	385	393													4.513	409	573	528	566													4.531	576	615	713	726
	4.595	303	365	386	393													4.541	409	573	529	566													4.55	577	617	716	726
	4.614	302	363	386	392													4.56	411	573	529	567													4.569	579	617	715	729
	4.631	305	365	388	391													4.578	411	576	531	566													4.588	578	619	716	729
	4.65	303	365	386	393													4.596	411	574	531	566													4.615	579	618	716	728
	4.678	304	364	386	393													4.615	413	574	531	569													4.634	580	620	717	731
	4.696	304	366	387	391													4.643	413	576	532	568													4.653	582	621	719	731
	4.715	304	365	387	394													4.661	413	575	532	567													4.67	585	622	719	731
	4.734	305	366	388	391													4.68	416	577	534	569													4.699	584	623	719	731
	4.761	305	364	388	393													4.708	414	576	535	570													4.718	584	623	721	733
	4.78	305	365	388	394													4.726	417	577	536	571													4.735	586	625	722	734
	4.799	307	366	386	393													4.745	417	576	535	570													4.754	585	627	722	734
	4.818	306	366	388	394													4.764	417	577	537	570													4.781	588	626	723	737
	4.845	308	366	388	393													4.791	418	579	536	570													4.8	589	627	723	736
	4.864	307	366	388	394													4.81	420	578	537	570													4.819	591	628	726	737
	4.881	307	366	389	394													4.828	421	579	537	571													4.838	591	630	726	737
	4.9	309	367	388	393													4.846	421	579	538	572													4.865	593	632	726	737
	4.929	308	366	389	395													4.874	422	579	538	573													4.884	594	632	727	741
	4.946	308	365	387	394													4.893	422	579	538	573													4.903	593	632	728	739
	4.965	310	368	387	393													4.911	423	581	539	572													4.93	595	634	728	742
	4.984	309	368	389	395													4.93	423	581	539	574													4.949	596	636	728	740
	5.011	309	370	389	393													4.958	424	581	542	573													4.968	597	635	729	741
	5.03	310	367	388	394													4.976	426	581	542	576													4.985	598	635	730	743
	5.049	310	366	388	393													4.995	425	581	542	573													5.014	598	638	731	743
	5.068	310	368	389	394													5.023	427	581	542	574													5.031	600	638	731	744
	5.095	312	368	391	395													5.041	426	582	543	576													5.05	600	639	733	745
	5.114	312	369	389	394													5.06	427	582	545	575													5.069	601	639	733	745
	5.133	312	369	390	394													5.079	428	583	543	577													5.096	602	640	733	747
	5.16	311	370	390	394													5.096	429	584	545	576													5.115	602	642	734	747
	5.179	312	369	390	394													5.125	430	583	544	576													5.134	604	641	735	748
	5.196	314	369	390	394													5.143	431	584	545	576													5.153	604	642	736	748
	5.196	314	370	389	395													5.161	430	584	547	577													5.18	606	644	735	748
	5.243	314	369	389	396													5.189	432	584	546	578													5.199	606	645	737	750
	5.261	312	370	389	395													5.208	433	585	547	577													5.218	608	646	737	751
	5.28	314	369	390	396													5.226	432	586	547	577													5.236	609	646	738	752
	5.299	316	370	391	394													5.245	433	587	548	579													5.264	609	647	738	751
	5.318	316	371	389	395													5.273	434	585	547	578													5.283	610	648	739	753
	5.345	316	371	391	395													5.291	436	586	549	579													5.3	610	648	740	753
	5.364	315	371	389	394													5.31	435	586	550	580													5.329	612	651	740	754
	5.383	316	370	389	395													5.329	436	587	548	579													5.346	612	650	741	755
	5.41	315	372	389	393													5.356	438	587	551	579													5.365	613	650	741	754
	5.429	316	372	388	395													5.375	438	588	550	581													5.384	615	652	742	755
	5.448	317	372	390	395													5.393	440	588	551	581													5.411	615	652	743	756
	5.465	318	371	389	395													5.411	437	587	551	580													5.43	615	654	742	757
	5.494	318	371	389	395													5.44	441	588	551	580													5.449	616	654	745	757
	5.511	317	372	390	395													5.458	440	588	552	581													5.468	618	654	745	757
	5.53	317	372	389	396													5.476	441	588	552	582													5.495	618	656	745	759
	5.549	318	372	389	395													5.504	443	590	552	581													5.514	618	656	747	759
	5.576	319	373	391	396													5.523	441	588	556	582													5.533	619	658	746	760
	5.595	321	372	390	395													5.541	445	589	554	583													5.55	621	657	747	760
	5.614	319	373	389	395													5.56	443	589	554	583													5.579	621	661	747	761
	5.641	319	371	389	396													5.579	443	590	554	583													5.598	623	659	747	761
	5.66	321	373	390	396													5.606	445	590	554	582													5.615	622	661	750	762
	5.679	320	373	389	396													5.625	445	590	555	583													5.634	624	660	749	763
	5.698	320	374	390	396													5.644	445	590	556	585													5.661	623	661	749	764
	5.715	320	374	389	395													5.661	445	591	556	583													5.68	625	664	751	765
	5.744	320	373	390	396													5.69	445	591	557	585													5.699	627	663	751	765
	5.761	322	374	390	396													5.708	447	592	558	585													5.726	627	663	751	765
	5.78	321	374	390	396													5.726	447	591	559	584													5.745	629	664	752	765
	5.809	321	373	390	397													5.754	450	592	558	586													5.764	627	664	754	766
	5.826	321	375	389	395													5.773	449	591	560	585													5.783	629	666	753	767
	5.845	322	375	390	397													5.791	449	592	559	585													5.81	631	666	754	767
	5.864	322	375	389	395													5.81	450	593	559	585													5.829	631	668	755	767
	5.891	322	374	389	396													5.838	450	593	560	586													5.848	632	668	754	769
	5.91	325	374	390	396													5.856	451	593	560	587													5.865	631	668	756	770
	5.929	322	375	390	397													5.875	452	593	562	586													5.894	634	669	755	770
	5.948	324	375	390	397													5.894	451	594	561	587													5.911	634	670	756	771
	5.975	324	376	389	397													5.921	452	596	562	587													5.93	634	670	757	770
	5.994	323	375	390	395													5.94	455	595	562	587													5.949	637	671	758	771
	6.013	324	375	392	395													5.958	455	596	562	588													5.976	636	672	759	771
	6.04	324	374	389	396													5.976	454	595	564	588													5.995	637	672	758	771
	6.059	325	376	390	396													6.005	456	595	563	590													6.014	637	673	759	773
	6.076	323	376	390	396													6.023	455	595	563	588													6.041	638	675	760	774
	6.095	324	376	389	396													6.041	456	595	565	589													6.06	640	675	759	773
	6.114	324	375	391	396													6.06	458	596	565	589													6.079	639	676	761	774
	6.141	325	376	391	396													6.088	457	595	565	590													6.098	640	677	762	774
	6.16	325	375	391	396													6.106	458	596	564	590													6.115	641	679	762	775
	6.179	325	377	390	396													6.125	459	598	566	588													6.144	642	679	764	776
	6.206	325	376	390	397													6.144	459	596	565	589													6.163	642	678	762	777
	6.225	326	376	390	396													6.171	459	597	566	589													6.18	644	680	763	776
	6.244	327	377	389	397													6.19	460	596	567	590													6.209	644	680	764	778
	6.263	326	376	391	396													6.209	461	597	567	591													6.226	645	680	765	777
	6.28	327	377	389	396													6.236	461	599	569	591													6.245	645	682	764	778
	6.309	327	376	390	397													6.255	462	598	568	591													6.264	646	683	765	779
	6.326	328	377	390	396													6.273	463	599	569	591													6.291	647	683	767	778
	6.345	327	377	390	397													6.291	463	598	568	592													6.31	649	682	766	779
	6.374	329	377	390	398													6.319	462	598	569	593													6.329	647	683	768	780
	6.391	326	378	390	397													6.338	463	597	569	591													6.348	649	684	767	780
	6.41	328	377	390	397													6.356	463	599	568	593													6.375	649	687	768	782
	6.429	330	376	390	396													6.375	467	599	570	592													6.394	650	687	769	782
	6.456	328	377	391	396													6.403	465	599	570	594													6.413	651	685	768	782
	6.475	329	378	392	398													6.421	467	601	570	594													6.43	651	688	770	782
	6.494	328	378	390	397													6.44	466	599	570	593													6.459	652	687	770	784
	6.513	329	377	390	397													6.459	466	600	572	595													6.476	653	688	770	785
	6.54	329	378	390	396													6.486	467	602	572	593													6.495	652	689	771	784
	6.559	329	377	390	397													6.505	467	600	572	593													6.524	654	690	771	785
	6.578	329	377	392	396													6.524	468	600	573	593													6.541	653	690	772	784
	6.595	329	379	390	396													6.541	467	600	572	594													6.56	656	690	771	786
	6.624	330	379	391	399													6.57	469	600	573	596													6.579	656	691	772	786
	6.641	329	379	390	397													6.588	470	601	573	594													6.606	657	693	773	786
	6.66	330	378	391	396													6.606	469	602	573	594													6.625	659	693	774	790
	6.679	330	377	391	396													6.634	471	602	574	595													6.644	658	694	773	787
	6.706	330	379	390	397													6.653	472	601	574	594													6.663	658	694	774	788
	6.725	330	378	391	398													6.671	471	602	575	597													6.69	659	694	775	789
	6.744	331	379	389	396													6.69	470	602	575	596													6.709	661	696	775	789
	6.763	330	377	391	397													6.709	471	601	576	596													6.728	661	695	776	789
	6.79	332	378	390	396													6.736	473	603	575	596													6.745	661	697	776	789
	6.809	332	380	390	397													6.755	473	603	576	595													6.774	664	698	776	790
	6.828	331	379	392	397													6.774	474	603	575	597													6.791	662	698	777	790
	6.855	332	379	390	398													6.791	473	604	578	597													6.81	663	698	778	792
	6.874	333	379	389	397													6.82	474	602	578	596													6.838	663	698	778	791
	6.893	333	378	390	397													6.838	475	603	577	597													6.856	664	701	779	791
	6.91	332	380	389	397													6.856	476	603	578	597													6.875	666	699	778	793
	6.939	332	380	392	398													6.885	477	603	578	598													6.894	665	701	780	792
	6.956	332	381	390	396													6.903	476	605	579	597													6.913	666	701	780	793
	6.975	333	379	389	399													6.921	477	603	579	598													6.94	666	701	780	795
	6.994	334	380	390	396													6.94	477	605	579	598													6.959	668	703	781	793
	7.021	332	378	389	397													6.968	478	604	579	598													6.978	669	701	781	794
	7.04	333	380	391	398													6.986	479	605	579	599													7.005	668	702	781	795
	7.059	332	380	390	397													7.005	477	604	580	598													7.024	670	703	781	796
	7.078	333	379	389	398													7.024	480	604	580	601													7.043	670	703	782	797
	7.105	334	380	389	397													7.051	479	606	582	599													7.06	670	706	782	796
	7.124	334	379	390	397													7.07	479	605	580	599													7.089	671	705	782	798
	7.143	334	380	390	398													7.089	481	605	579	599													7.106	672	706	783	796
	7.16	334	380	390	398													7.106	480	605	581	599													7.125	672	706	784	797
	7.189	335	380	391	398													7.135	482	607	581	600													7.144	673	707	785	798
	7.206	334	380	390	398													7.153	480	606	583	600													7.171	673	708	785	799
	7.225	334	379	389	397													7.171	481	606	581	599													7.19	674	708	785	799
	7.244	334	380	389	396													7.199	484	606	583	599													7.209	674	708	786	799
	7.271	334	380	388	397													7.218	482	605	583	601													7.236	675	708	785	799
	7.29	335	381	391	398													7.236	484	606	583	601													7.255	677	710	786	799
	7.309	336	380	388	397													7.255	484	606	583	601													7.274	676	709	786	800
	7.336	335	381	388	397													7.283	484	606	584	600													7.293	677	711	786	802
	7.355	335	381	388	397													7.301	484	607	583	601													7.31	677	710	788	801
	7.374	334	381	389	398													7.32	485	606	584	601													7.339	680	711	788	801
	7.393	335	380	390	397													7.339	486	607	584	601													7.356	677	712	789	802
	7.42	335	381	388	397													7.356	484	606	585	601													7.375	678	713	788	803
	7.439	335	381	389	398													7.385	486	606	585	602													7.404	679	712	789	802
	7.458	336	381	390	397													7.403	486	609	584	602													7.421	680	715	791	804
	7.475	335	381	389	398													7.421	486	607	585	603													7.44	682	714	789	804
	7.504	338	380	391	397													7.45	488	607	585	603													7.459	681	714	790	803
	7.521	335	381	389	397													7.468	487	607	585	602													7.486	682	715	792	803
	7.54	336	380	390	398													7.486	487	607	586	604													7.505	681	714	791	805
	7.568	336	381	389	397													7.505	489	609	587	602													7.524	683	717	793	805
	7.586	337	380	388	397													7.533	489	607	585	603													7.543	684	716	792	806
	7.605	337	382	389	397													7.551	490	608	587	603													7.57	685	717	793	806
	7.624	335	382	390	397													7.57	489	608	588	603													7.589	686	716	792	806
	7.643	337	381	390	397													7.589	489	608	587	605													7.608	686	718	792	805
	7.67	337	381	389	397													7.616	491	610	588	605													7.625	686	719	792	807
	7.689	337	381	390	397													7.635	490	608	587	605													7.654	686	719	793	808
	7.708	338	381	389	397													7.654	492	610	588	605													7.671	687	719	796	807
	7.735	338	381	389	396													7.681	491	609	588	604													7.69	688	720	793	808
	7.754	338	381	390	398													7.7	492	609	588	605													7.718	687	719	795	808
	7.771	337	380	389	398													7.718	492	608	589	604													7.736	688	721	796	809
	7.79	337	382	390	397													7.736	492	609	588	605													7.755	688	721	795	811
	7.819	338	382	388	397													7.764	493	610	589	606													7.774	689	722	797	807
	7.836	338	381	389	397													7.783	494	609	590	605													7.793	691	722	795	809
	7.855	338	382	390	399													7.801	494	608	589	606													7.82	690	722	795	810
	7.874	338	382	389	397													7.82	493	609	590	604													7.839	690	723	797	809
	7.901	338	381	390	397													7.839	494	610	590	606													7.858	691	723	796	811
	7.92	340	382	388	397													7.866	495	611	591	605													7.885	692	725	798	811
	7.939	339	380	389	397													7.885	495	610	591	606													7.904	693	725	798	812
	7.958	339	382	390	398													7.904	497	610	590	606													7.921	692	725	798	811
	7.985	339	382	388	398													7.931	496	611	591	605													7.95	692	725	797	812
	8.004	338	381	390	398													7.95	496	610	591	607													7.969	694	725	798	812
	8.023	340	382	389	397													7.968	496	612	592	606													7.986	694	727	800	812
	8.04	339	383	389	397													7.986	495	611	592	606													8.005	695	727	799	814
	8.069	341	381	389	397													8.015	498	610	592	607													8.024	695	727	802	813
	8.086	340	383	389	397													8.033	498	610	592	606													8.051	697	726	800	813
	8.105	339	382	390	397													8.051	497	611	593	607													8.07	696	728	800	813
	8.133	339	382	388	396													8.079	498	613	593	606													8.089	696	729	802	814
	8.151	339	381	389	396													8.098	499	612	592	607													8.116	697	729	801	815
	8.17	341	381	388	397													8.116	499	612	593	607													8.135	697	730	802	814
	8.189	339	383	388	397													8.135	498	611	593	607													8.154	698	731	801	815
	8.208	340	381	391	398													8.163	498	611	592	608													8.173	698	731	802	815
	8.235	339	382	391	397													8.181	499	611	594	606													8.19	699	730	802	814
	8.254	341	382	389	397													8.2	499	611	594	608													8.219	700	731	802	817
	8.273	342	382	389	396													8.219	500	613	593	608													8.236	700	732	804	816
	8.3	340	381	389	398													8.236	500	611	594	608													8.255	701	732	802	817
	8.319	341	382	391	398													8.265	501	611	594	608													8.283	702	733	802	817
	8.338	340	383	389	397													8.283	501	612	595	607													8.301	702	733	805	817
	8.355	341	382	389	398													8.301	501	611	595	609													8.32	702	733	804	818
	8.384	342	383	389	395													8.329	502	612	595	608													8.339	703	734	805	818
	8.401	341	383	391	397													8.348	503	612	596	608													8.366	704	732	804	819
	8.42	341	382	392	396													8.366	504	612	595	609													8.385	704	735	805	819
	8.439	341	383	390	397													8.385	502	612	595	609													8.404	706	736	805	818
	8.466	342	383	390	398													8.413	502	611	595	609													8.423	706	735	806	820
	8.485	343	382	389	397													8.431	503	612	597	609													8.45	707	736	808	819
	8.504	341	383	390	397													8.45	503	613	596	609													8.469	708	736	807	820
	8.523	342	383	389	396													8.469	505	612	597	609													8.488	708	736	807	819
	8.55	342	383	389	396													8.486	504	613	596	608													8.505	708	737	807	820
	8.569	342	382	390	398													8.515	506	613	596	610													8.534	710	737	807	820
	8.588	343	382	389	396													8.534	504	613	597	609													8.551	710	738	808	820
	8.605	343	382	388	397													8.551	505	613	596	609													8.57	710	738	808	821
	8.634	343	382	389	396													8.58	505	613	597	610													8.598	711	739	809	820
	8.651	342	383	389	395													8.598	506	612	597	610													8.616	712	738	809	821
	8.67	341	382	392	398													8.616	506	613	597	610													8.635	711	740	809	821
	8.699	342	384	389	397													8.644	505	613	599	610													8.654	712	741	809	821
	8.716	343	382	388	396													8.663	507	614	598	609													8.681	712	741	809	823
	8.735	344	383	389	397													8.681	507	614	598	611													8.7	714	742	811	823
	8.754	344	383	389	395													8.7	507	613	600	610													8.719	715	740	809	823
	8.781	344	381	390	398													8.728	508	613	598	611													8.746	714	742	809	824
	8.8	344	383	389	397													8.746	507	614	599	610													8.765	715	743	810	823
	8.819	344	382	389	396													8.765	508	613	598	610													8.784	717	742	810	825
	8.838	345	383	389	396													8.784	507	615	599	609													8.801	716	742	812	824
	8.865	344	382	389	396													8.801	508	613	599	610													8.83	718	742	811	824
	8.884	344	382	390	397													8.83	510	614	600	612													8.849	718	742	811	824
	8.903	343	384	389	396													8.848	508	613	600	611													8.866	718	743	812	825
	8.92	343	382	388	398													8.866	509	615	601	610													8.885	719	744	811	826
	8.949	344	382	388	395													8.895	509	614	601	609													8.904	719	744	814	825
	8.966	344	382	388	396													8.913	510	614	600	611													8.931	719	746	813	827
	8.985	345	383	388	395													8.931	511	615	601	612													8.95	721	745	813	825
	9.004	344	383	388	395													8.95	510	613	601	612													8.969	722	745	813	826
	9.031	345	382	390	397													8.978	509	614	601	611													8.996	721	746	813	825
	9.05	346	383	387	395													8.996	511	615	601	611													9.015	723	746	814	826
	9.069	345	382	389	395													9.015	512	616	600	611													9.034	723	746	813	827
	9.088	345	382	388	394													9.034	512	615	601	612													9.061	724	747	816	826
	9.115	345	382	387	394													9.061	512	613	601	610													9.08	725	748	815	827
	9.134	345	382	390	397													9.08	513	614	602	612													9.099	725	748	815	827
	9.153	345	383	388	396													9.099	513	614	602	611													9.116	725	749	815	828
	9.17	345	381	386	394													9.116	513	614	601	610													9.135	725	748	817	829
	9.199	346	384	388	394													9.145	513	615	602	611													9.163	725	749	817	828
	9.216	346	383	388	395													9.163	513	614	604	612													9.181	727	749	816	828
	9.235	345	383	389	396													9.181	515	615	602	612													9.2	726	749	816	827
	9.264	346	383	388	395													9.2	513	615	603	612													9.228	728	750	816	828
	9.281	346	382	388	395													9.228	514	615	603	612													9.246	727	750	817	829
	9.3	347	383	387	394													9.246	515	616	603	613													9.265	727	751	818	828
	9.319	346	383	387	396													9.265	515	615	604	612													9.284	729	752	817	829
	9.346	347	382	387	394													9.293	515	615	605	613													9.311	728	752	818	829
	9.365	346	383	388	394													9.311	516	615	605	612													9.33	730	751	819	830
	9.384	346	382	387	396													9.33	515	615	603	613													9.349	730	752	818	830
	9.403	347	382	387	394													9.349	516	616	603	613													9.366	730	752	820	831
	9.43	346	382	387	394													9.366	516	615	603	612													9.395	732	753	819	832
	9.449	348	382	388	395													9.395	517	616	604	613													9.414	731	753	822	830
	9.468	347	384	388	395													9.413	517	615	604	612													9.431	733	754	820	831
	9.485	347	382	388	396													9.431	517	615	604	613													9.45	732	754	821	831
	9.514	347	382	386	394													9.46	517	615	604	614													9.478	733	754	821	831
	9.531	347	382	387	395													9.478	517	615	605	614													9.496	733	755	821	833
	9.55	349	382	389	395													9.496	519	617	605	615													9.515	734	755	821	832
	9.569	347	384	387	395													9.515	517	615	605	614													9.534	735	755	821	832
	9.596	347	383	389	396													9.543	518	615	605	615													9.561	735	755	822	832
	9.615	347	382	386	394													9.561	518	615	605	616													9.58	736	755	822	833
	9.634	347	382	388	395													9.58	518	615	604	615													9.599	736	756	822	834
	9.653	349	382	388	394													9.599	519	616	606	615													9.626	737	757	823	833
	9.68	347	381	388	395													9.626	519	615	605	617													9.645	737	758	822	833
	9.699	347	381	389	395													9.645	520	615	605	616													9.664	738	758	823	834
	9.718	347	383	388	394													9.664	520	616	605	615													9.681	738	758	823	834
	9.745	347	380	388	395													9.681	520	615	605	617													9.71	738	758	822	835
	9.764	350	383	388	393													9.71	520	616	606	617													9.728	739	759	825	834
	9.781	348	381	388	394													9.728	521	616	607	617													9.746	740	758	824	835
	9.8	349	382	389	393													9.746	522	616	606	618													9.765	739	759	825	836
	9.829	348	383	387	394													9.774	519	616	606	618													9.793	739	759	825	836
	9.846	349	381	388	396													9.793	520	615	606	618													9.811	740	758	824	836
	9.865	350	382	386	394													9.811	521	617	606	618													9.83	740	760	827	835
	9.884	348	383	387	395													9.83	521	615	607	618													9.849	742	759	825	836
	9.911	349	382	387	394													9.849	522	616	606	619													9.876	742	761	825	835
	9.93	348	384	387	395													9.876	523	616	607	618													9.895	744	760	826	837
	9.949	347	381	388	395													9.895	523	617	607	618													9.914	743	761	826	837
	9.968	349	383	386	394													9.914	523	617	607	618													9.933	745	762	827	836
	9.995	349	382	386	394													9.941	523	616	607	618													9.96	746	761	825	838
	10.014	349	383	386	394													9.96	523	619	608	621													9.979	745	762	828	837
	10.033	348	383	387	393													9.979	524	615	607	619													9.996	747	761	827	837
	10.05	348	381	388	395													9.996	525	617	606	620													10.015	744	762	827	837
	10.079	349	383	386	393													10.025	523	615	607	619													10.043	746	763	827	837
	10.096	349	382	386	393													10.043	523	616	606	621													10.061	746	762	827	838
	10.115	350	381	387	393													10.061	524	617	607	622													10.08	747	764	829	838
	10.134	348	383	387	394													10.08	525	616	608	620													10.108	747	763	827	838
	10.161	349	381	389	395													10.108	524	617	607	621													10.126	748	762	828	838
	10.18	349	382	386	393													10.126	523	617	608	620													10.145	747	764	828	840
	10.199	348	381	386	395													10.145	525	616	607	622													10.164	749	764	828	840
	10.218	351	383	385	394													10.164	524	616	608	622													10.191	749	765	829	838
	10.245	349	381	387	394													10.191	525	616	608	622													10.21	748	764	829	839
	10.264	349	382	387	394													10.21	527	616	608	622													10.229	749	764	829	840
	10.283	349	382	386	392													10.229	528	616	609	621													10.246	750	765	829	840
	10.31	348	382	388	395													10.246	527	616	609	622													10.275	752	764	829	840
	10.329	351	381	385	392													10.275	525	618	610	621													10.294	751	766	830	840
	10.348	350	381	387	394													10.293	527	617	609	622													10.311	753	765	831	841
	10.365	349	382	387	393													10.311	528	616	609	623													10.34	752	766	830	841
	10.394	349	383	386	392													10.33	526	616	610	622													10.358	753	767	832	841
	10.411	349	381	387	395													10.358	528	616	609	623													10.376	753	767	832	840
	10.43	350	382	385	392													10.376	527	617	609	622													10.395	754	768	831	842
	10.449	350	381	386	393													10.395	528	617	609	623													10.414	755	767	831	842
	10.476	351	381	387	392													10.423	527	618	611	625													10.441	755	768	831	841
	10.495	351	382	386	391													10.441	527	617	611	624													10.46	756	768	832	841
	10.514	349	381	387	394													10.46	530	616	610	625													10.479	755	769	833	842
	10.533	349	381	386	393													10.479	528	617	610	625													10.506	756	769	832	841
	10.56	350	380	387	393													10.506	528	617	609	624													10.525	756	769	832	842
	10.579	351	380	386	393													10.525	528	619	609	626													10.544	756	770	834	843
	10.598	350	382	385	392													10.544	530	616	611	624													10.561	758	768	833	843
	10.615	350	382	386	394													10.561	531	617	611	627													10.59	756	770	834	842
	10.644	349	382	386	392													10.58	529	616	611	626													10.608	756	770	834	842
	10.661	350	381	385	392													10.608	530	616	610	626													10.626	757	770	834	844
	10.68	351	381	388	393													10.626	530	618	611	627													10.645	757	771	835	843
	10.709	350	382	386	392													10.645	530	616	610	626													10.673	758	770	834	843
	10.726	350	381	386	393													10.673	531	617	610	627													10.691	758	771	834	843
	10.745	350	382	386	392													10.691	529	616	613	627													10.71	759	772	835	843
	10.764	350	380	386	394													10.71	529	617	610	627													10.738	760	771	834	845
	10.783	351	381	385	391													10.729	530	618	611	626													10.756	759	772	834	844
	10.81	350	381	386	392													10.756	532	617	610	627													10.775	760	770	835	845
	10.829	351	380	387	393													10.775	532	618	610	629													10.794	761	773	836	844
	10.848	349	382	386	391													10.794	531	616	612	628													10.811	761	772	836	845
	10.875	351	380	387	393													10.811	532	617	611	628													10.84	761	773	835	845
	10.894	349	380	386	391													10.84	533	618	611	629													10.859	763	773	835	845
	10.913	350	381	385	392													10.858	534	617	611	629													10.876	762	774	836	846
	10.93	351	380	386	391													10.876	532	617	611	630													10.905	762	774	837	845
	10.959	350	381	385	391													10.895	532	617	612	630													10.923	763	773	837	846
	10.976	351	380	386	392													10.923	533	618	611	630													10.941	763	775	836	846
	10.995	350	380	386	391													10.941	532	617	611	630													10.96	763	775	836	846
	11.014	349	381	386	391													10.96	533	617	612	630													10.988	763	774	836	847
	11.041	352	379	386	391													10.988	535	618	613	630													11.006	764	775	837	847
	11.06	350	381	386	391													11.006	533	616	613	630													11.025	765	775	837	847
	11.079	350	381	386	391													11.025	534	617	613	630													11.044	764	775	838	847
	11.098	351	381	386	392													11.044	531	618	614	629													11.071	765	775	838	847
	11.125	350	380	386	393													11.063	533	617	612	631													11.09	765	775	838	847
	11.144	351	379	386	392													11.09	534	619	613	631													11.109	766	776	838	847
	11.163	350	380	386	392													11.109	535	618	615	629													11.126	767	777	838	848
	11.18	351	380	387	391													11.126	535	618	615	630													11.155	766	775	837	847
	11.209	350	382	386	391													11.155	533	617	614	631													11.173	768	777	838	848
	11.226	351	379	386	391													11.173	534	618	614	631													11.191	766	777	840	847
	11.245	352	380	386	391													11.191	534	618	614	632													11.22	767	778	840	847
	11.274	352	380	386	391													11.21	534	618	616	632													11.238	768	776	839	849
	11.291	353	380	385	391													11.238	535	619	615	633													11.256	768	778	840	848
	11.31	351	382	385	391													11.256	535	617	616	632													11.275	769	778	841	849
	11.329	351	380	386	392													11.275	536	617	616	632													11.294	769	779	840	848
	11.348	352	380	386	391													11.294	536	617	616	632													11.321	769	777	840	849
	11.375	351	379	386	390													11.321	537	617	616	632													11.34	769	778	839	848
	11.394	352	380	385	391													11.34	537	619	617	635													11.359	770	779	841	850
	11.413	350	381	385	390													11.359	536	617	619	633													11.386	771	779	839	849
	11.44	351	379	385	393													11.386	536	618	618	632													11.405	772	779	840	850
	11.459	352	381	384	391													11.405	537	618	619	633													11.424	772	775	841	850
	11.478	351	379	384	391													11.424	537	618	620	633													11.441	772	775	841	851
	11.495	352	379	384	390													11.441	538	617	620	633													11.47	772	776	842	851
	11.524	352	380	385	390													11.47	537	617	622	633													11.488	773	777	841	850
	11.541	351	379	385	391													11.488	539	617	621	633													11.506	772	778	841	851
	11.56	351	380	385	390													11.506	537	617	622	632													11.525	772	779	841	851
	11.579	352	379	386	392													11.525	538	617	622	633													11.553	772	779	841	851
	11.606	352	380	385	390													11.544	538	618	622	633													11.571	773	779	841	850
	11.625	351	379	385	391													11.571	538	617	623	632													11.59	774	780	842	850
	11.644	352	379	385	390													11.59	539	618	623	634													11.618	773	781	841	850
	11.671	351	380	385	390													11.609	537	617	625	634													11.636	773	781	844	853
	11.69	351	379	385	391													11.636	539	618	624	633													11.655	774	781	842	853
	11.709	353	380	385	389													11.655	537	618	625	633													11.674	774	784	842	852
	11.728	351	379	385	390													11.674	538	616	625	634													11.691	776	781	843	852
	11.745	351	379	385	390													11.691	538	619	625	634													11.72	775	782	842	852
	11.774	351	380	384	390													11.72	538	616	627	635													11.739	776	782	844	851
	11.793	351	379	385	391													11.738	538	618	626	635													11.756	775	783	843	854
	11.81	352	379	384	389													11.756	539	617	626	635													11.785	776	784	844	852
	11.839	352	379	384	390													11.775	540	617	626	635													11.803	777	783	844	854
	11.856	353	380	384	390													11.803	540	618	627	636													11.821	777	784	843	852
	11.875	351	380	384	390													11.821	539	617	628	635													11.84	779	783	843	853
	11.894	352	378	385	391													11.84	541	617	627	636													11.868	777	784	844	853
	11.921	351	378	383	390													11.859	540	617	627	635													11.886	778	785	846	853
	11.94	352	379	384	389													11.886	540	617	626	636													11.905	779	785	843	853
	11.959	354	379	385	389													11.905	540	618	627	636													11.924	778	785	845	853
	11.978	352	380	384	389													11.924	541	617	629	635													11.951	779	783	845	854
	12.005	353	379	384	389													11.951	540	617	628	637													11.97	779	784	844	854
	12.024	353	378	384	389													11.97	541	616	629	636													11.989	779	785	846	854
	12.043	351	378	383	391													11.989	542	617	628	635													12.016	780	786	843	854
	12.06	353	379	383	389													12.006	541	618	629	636													12.035	779	787	846	854
	12.089	352	379	384	389													12.025	541	617	629	635													12.053	780	786	845	853
	12.106	352	378	385	389													12.053	541	618	629	637													12.071	779	786	845	855
	12.125	352	380	383	389													12.071	542	617	629	635													12.09	779	787	847	854
	12.144	352	378	385	391													12.09	541	617	629	636													12.118	781	787	845	855
	12.171	352	379	383	388													12.118	541	616	630	636													12.136	781	786	846	855
	12.19	348	379	385	388													12.136	542	618	631	636													12.155	782	787	847	855
	12.209	352	379	386	390													12.155	542	618	630	638													12.183	782	787	846	854
	12.236	351	379	384	389													12.174	541	616	632	635													12.201	783	788	846	855
	12.255	351	378	385	389													12.201	542	617	631	637													12.22	782	787	846	856
	12.274	352	378	383	388													12.22	543	617	631	637													12.239	783	789	846	856
	12.293	352	378	383	388													12.239	543	616	631	637													12.266	783	788	846	857
	12.31	352	379	383	388													12.256	542	619	631	638													12.285	783	788	847	855
	12.339	352	378	382	387													12.285	543	617	632	638													12.304	784	790	848	855
	12.358	352	378	384	388													12.303	544	617	631	637													12.321	785	789	847	857
	12.375	353	377	385	388													12.321	542	616	631	638													12.35	785	790	848	856
	12.404	353	379	384	387													12.34	543	618	631	638													12.368	785	789	847	856
	12.421	354	379	385	388													12.368	544	619	633	639													12.386	785	789	847	856
	12.44	352	378	383	388													12.386	543	617	634	638													12.405	786	790	846	857
	12.459	352	378	383	388													12.405	544	618	633	637													12.433	786	790	848	856
	12.486	351	378	384	387													12.433	543	618	634	638													12.451	787	790	849	857
	12.505	351	378	382	388													12.451	543	618	632	638													12.47	788	790	847	857
	12.524	352	378	384	389													12.47	544	620	632	638													12.498	786	790	848	858
	12.543	352	379	384	388													12.489	543	619	634	638													12.516	787	790	849	858
	12.57	353	378	385	388													12.516	545	621	633	641													12.535	787	791	848	858
	12.589	352	379	384	388													12.535	545	620	635	638													12.554	788	792	850	858
	12.608	353	378	383	388													12.554	544	621	634	639													12.571	788	791	848	858
	12.635	351	379	383	388													12.571	545	621	633	640													12.6	787	791	848	858
	12.654	351	377	383	387													12.6	546	622	633	639													12.618	789	792	848	859
	12.671	353	377	383	388													12.618	545	623	633	641													12.636	788	791	848	859
	12.69	351	378	383	386													12.636	543	622	635	639													12.665	789	793	849	859
	12.709	352	377	383	387													12.655	544	623	633	640													12.683	789	792	849	859
	12.736	352	378	383	386													12.683	545	623	634	639													12.701	790	791	849	858
	12.755	352	377	383	387													12.701	545	623	635	640													12.72	791	792	849	858
	12.774	353	378	383	387													12.72	546	625	634	641													12.748	790	792	850	859
	12.801	351	378	383	386													12.748	545	624	635	639													12.766	791	792	850	860
	12.82	352	378	384	386													12.766	545	624	634	639													12.785	791	792	849	860
	12.839	352	378	382	386													12.785	545	625	635	639													12.804	792	794	850	858
	12.858	352	378	383	387													12.804	545	625	635	639													12.831	793	792	850	860
	12.876	353	378	383	385													12.821	547	627	636	640													12.85	792	792	850	859
	12.904	352	378	384	387													12.85	546	626	637	639													12.869	792	792	850	859
	12.923	352	379	383	386													12.869	546	626	635	639													12.896	791	794	849	860
	12.94	352	379	383	385													12.886	546	627	635	640													12.915	793	796	851	860
	12.969	352	378	383	385													12.905	547	627	636	642													12.933	792	795	850	860
	12.986	353	378	384	385													12.933	547	628	637	640													12.951	793	796	851	860
	13.005	351	377	383	385													12.951	547	627	636	640													12.979	793	795	851	860
	13.033	353	378	382	384													12.97	547	628	636	640													12.998	793	796	849	861
	13.051	352	378	382	385													12.998	547	628	637	641													13.016	795	799	852	861
	13.07	352	378	383	386													13.016	547	628	636	641													13.035	794	799	850	861
	13.089	353	378	382	384													13.035	548	630	636	641													13.063	795	799	852	860
	13.108	352	377	383	383													13.054	548	628	638	641													13.081	795	799	852	861
	13.135	353	377	383	384													13.081	547	631	635	641													13.1	795	799	851	861
	13.154	351	378	382	383													13.1	547	629	637	640													13.128	795	801	852	861
	13.173	353	378	382	385													13.119	548	629	637	642													13.146	795	801	852	862
	13.2	352	377	383	383													13.136	548	628	637	642													13.165	795	803	852	861
	13.219	351	378	382	384													13.165	549	628	637	642													13.184	796	802	852	862
	13.238	354	378	382	384													13.183	549	630	637	642													13.201	795	802	852	861
	13.255	351	379	382	385													13.201	548	628	637	641													13.23	798	802	852	862
	13.274	351	377	383	384													13.22	548	629	637	641													13.248	797	803	852	862
	13.301	352	376	382	384													13.248	547	629	638	640													13.266	798	805	853	862
	13.32	352	377	383	382													13.266	549	628	637	642													13.294	798	804	852	862
	13.339	353	378	382	385													13.285	549	631	638	642													13.313	798	805	853	862
	13.366	351	377	383	383													13.304	548	629	639	641													13.331	798	806	853	863
	13.385	352	378	382	383													13.331	548	629	639	642													13.35	799	806	852	862
	13.404	351	379	383	382													13.35	549	631	639	642													13.378	799	806	854	862
	13.423	351	376	382	384													13.369	550	629	639	641													13.396	799	806	852	862
	13.45	353	377	381	382													13.386	550	631	638	642													13.415	799	806	855	863
	13.45	353	377	382	382													13.415	549	629	638	642													13.434	800	807	854	864
	13.488	351	377	382	383													13.434	549	629	639	643													13.461	800	808	853	862
	13.505	352	378	381	381													13.451	549	629	640	642													13.48	801	809	855	863
	13.534	351	377	382	383													13.48	550	630	639	642													13.498	799	808	853	864
	13.551	352	377	381	381													13.498	551	630	639	642													13.516	800	808	853	863
	13.57	351	377	381	382													13.516	549	630	639	642													13.545	801	808	854	864
	13.589	351	378	381	382													13.535	550	631	639	642													13.563	801	808	855	863
	13.616	352	377	380	382													13.563	549	630	641	642													13.581	801	809	855	863
	13.635	351	377	381	381													13.581	550	631	639	642													13.609	801	809	855	864
	13.654	352	376	381	381													13.6	550	632	640	642													13.628	801	811	856	863
	13.681	351	378	381	379													13.619	550	631	642	642													13.646	802	810	854	864
	13.7	353	377	382	380													13.646	550	631	647	643													13.665	802	809	854	863
	13.719	350	377	381	380													13.665	550	630	649	642													13.684	802	810	856	864
	13.738	351	377	381	380													13.684	551	629	649	643													13.711	803	811	855	866
	13.765	352	376	381	381													13.701	551	630	648	644													13.73	803	812	856	863
	13.784	351	377	380	379													13.73	550	631	648	643													13.749	804	812	855	864
	13.803	353	377	382	381													13.748	551	631	648	644													13.776	803	813	854	866
	13.82	351	378	381	379													13.766	550	631	647	643													13.795	805	813	855	864
	13.849	350	376	382	380													13.785	551	631	646	643													13.813	804	811	856	865
	13.866	350	377	381	379													13.813	552	630	646	645													13.831	804	813	856	865
	13.885	351	377	382	379													13.831	552	631	645	644													13.859	805	813	855	864
	13.904	351	377	381	380													13.85	552	631	643	644													13.878	805	813	856	865
	13.931	351	378	380	379													13.869	552	631	644	644													13.896	805	814	856	865
	13.931	351	377	382	380													13.896	552	632	644	645													13.915	805	814	855	865
	13.969	350	378	380	379													13.915	551	630	644	644													13.943	805	814	856	865
	13.988	351	376	381	379													13.934	551	630	643	644													13.961	806	815	856	866
	14.015	349	377	380	377													13.961	553	631	643	645													13.98	805	814	855	865
	14.034	348	378	381	377													13.98	551	630	643	643													13.999	806	815	855	865
	14.053	350	377	381	378													13.999	552	631	643	644													14.026	805	815	856	865
	14.08	349	377	380	377													14.016	552	630	643	644													14.045	807	816	857	866
	14.099	349	376	381	378													14.045	551	630	643	644													14.063	806	814	856	866
	14.116	350	377	380	376													14.063	553	631	643	644													14.081	807	816	856	864
	14.135	350	378	380	377													14.081	552	631	642	643													14.11	807	815	855	866
	14.154	350	377	381	377													14.1	554	632	643	643													14.128	806	816	856	866
	14.181	350	376	380	378													14.119	553	631	643	644													14.146	807	817	857	865
	14.2	351	377	381	377													14.146	553	630	643	643													14.174	807	816	856	867
	14.219	349	377	381	376													14.165	551	629	643	644													14.193	808	817	858	866
	14.246	350	377	380	376													14.184	552	630	643	643													14.211	809	816	856	866
	14.265	350	378	382	377													14.211	552	630	644	644													14.23	808	816	857	866
	14.284	349	377	380	375													14.23	553	630	644	643													14.258	808	817	857	866
	14.303	350	377	383	375													14.249	553	632	642	643													14.276	809	818	856	867
	14.33	349	378	379	375													14.266	553	631	644	645													14.295	809	819	858	867
	14.349	350	378	380	375													14.295	553	631	643	645													14.314	810	817	857	867
	14.368	350	377	380	376													14.314	553	632	644	645													14.341	809	817	857	866
	14.385	350	377	380	375													14.331	552	631	643	644													14.36	810	818	857	867
	14.414	348	377	381	375													14.35	553	631	642	644													14.378	809	817	856	868
	14.431	349	377	380	375													14.378	553	631	644	643													14.406	811	819	858	867
	14.45	349	376	381	375													14.396	553	632	643	644													14.424	810	818	857	867
	14.478	349	377	380	375													14.415	554	631	643	646													14.443	811	818	857	867
	14.496	349	377	380	375													14.434	552	630	643	644													14.461	811	818	858	868
	14.515	349	377	380	374													14.461	554	631	644	645													14.48	809	818	858	867
	14.534	348	377	380	374													14.48	553	632	643	644													14.508	811	820	859	867
	14.553	349	377	380	374													14.499	553	630	643	644													14.526	811	819	857	867
	14.58	348	377	380	375													14.526	554	631	643	645													14.545	811	819	858	867
	14.599	349	377	380	375													14.545	554	630	644	643													14.573	812	819	857	868
	14.618	350	377	381	375													14.564	556	630	644	643													14.591	812	820	858	867
	14.635	348	378	381	375													14.581	554	630	643	645													14.61	812	820	857	868
	14.664	348	377	381	374													14.61	554	630	643	644													14.629	812	819	858	868
	14.683	348	377	379	374													14.628	554	631	643	645													14.656	811	821	858	868
	14.7	348	377	380	374													14.646	553	630	644	644													14.675	813	820	858	868
	14.729	348	377	380	373													14.665	555	631	643	644													14.693	813	821	858	868
	14.746	347	376	380	373													14.693	554	630	644	643													14.711	813	821	858	868
	14.765	347	376	380	374													14.711	554	629	643	644													14.739	813	820	857	871
	14.784	347	378	379	373													14.73	555	631	644	644													14.758	814	822	858	869
	14.811	347	377	380	373													14.749	554	630	643	643													14.776	814	821	857	868
	14.83	348	377	380	374													14.776	555	630	645	643													14.804	814	821	859	868
	14.849	347	377	381	373													14.795	555	630	645	644													14.823	814	821	858	868
	14.868	347	377	381	373													14.814	555	632	645	644													14.841	814	821	858	869
	14.895	347	378	379	372													14.831	554	631	645	645													14.86	815	823	860	868
	14.914	346	378	380	373													14.86	555	630	644	644													14.888	813	822	857	869
	14.933	347	377	380	372													14.879	556	631	644	644													14.906	816	824	859	869
	14.95	348	377	379	373													14.896	555	631	646	643													14.925	816	823	859	868
	14.979	348	376	381	373													14.915	555	632	644	643													14.943	816	824	859	869
	14.996	346	377	378	372													14.943	554	630	646	646													14.971	816	824	860	868
	15.015	347	377	380	373													14.961	554	630	644	644													14.99	815	824	859	871
																		14.98	557	631	645	645													15.008	816	824	860	869
																		15.008	555	629	644	643
