# Supplementary material for: Study on the influence of cementation sequence on the mechanical properties and microstructure of MICP-modified ili loess
Source: PLoS One. 2026 Jun 30;21(6):e0352646. doi: 10.1371/journal.pone.0352646 (PMC13318005; doi:10.1371/journal.pone.0352646)
Supplement: S2 Data — (XLSX) [file pone.0352646.s002.xlsx]

## Sheet: Unconfined compressive strength
			control group/kpa				First the bonding agent, then the bacterial culture/kpa				First the bacterial solution, then the binding agent/kpa				Mix simultaneously/kpa
			strain %	test specimen1	test specimen2		strain %	test specimen1	test specimen2		strain %	test specimen1	test specimen2		strain %	test specimen1	test specimen2
			0	0.833	0.833		0	0.833	0		0	0.833	0.833		0	0.833	0
			0.013	0.833	1.667		0.013	1.667	0.833		0.013	0.833	0.833		0.013	0.833	0.833
			0.027	0.833	1.667		0.027	1.667	0.833		0.027	0.833	2.5		0.027	2.5	2.5
			0.04	0.833	1.667		0.04	1.667	1.667		0.04	2.5	3.333		0.04	2.5	4.167
			0.047	1.667	2.5		0.047	2.5	2.5		0.047	2.5	3.333		0.047	4.167	4.167
			0.06	1.667	3.333		0.06	3.333	2.5		0.06	2.5	5		0.06	5	5
			0.073	1.667	3.333		0.073	4.167	3.333		0.073	2.5	5		0.073	6.667	11.667
			0.087	2.5	4.167		0.087	4.167	4.167		0.087	3.333	6.667		0.087	9.167	14.167
			0.093	2.5	4.167		0.093	5	5		0.093	5	7.5		0.093	11.667	18.333
			0.107	3.333	5		0.107	5	5		0.107	5	9.167		0.107	14.167	20
			0.12	3.333	5		0.12	5.833	5.833		0.12	6.667	10.833		0.12	14.167	20
			0.127	4.167	5.833		0.127	5.833	7.5		0.127	7.5	10.833		0.127	16.667	24.167
			0.14	4.167	6.667		0.14	7.5	7.5		0.14	7.5	10.833		0.14	17.5	26.667
			0.153	5	6.667		0.153	8.333	8.333		0.153	7.5	12.5		0.153	17.5	26.667
			0.167	5	7.5		0.167	8.333	8.333		0.167	9.167	13.333		0.167	18.333	28.333
			0.173	5.833	6.667		0.173	10	9.167		0.173	12.5	17.5		0.173	19.167	30.833
			0.18	5.833	6.667		0.18	9.167	10		0.18	12.5	23.333		0.18	20	30.833
			0.193	5.833	6.667		0.193	10	10		0.193	13.333	25.833		0.193	20.833	32.5
			0.207	6.667	7.5		0.207	10	12.5		0.207	13.333	30.833		0.207	20.833	35
			0.213	7.5	7.5		0.213	11.667	14.167		0.213	15.833	34.167		0.213	21.667	35
			0.227	7.5	8.333		0.227	11.667	16.667		0.227	15.833	37.5		0.227	23.333	35
			0.24	7.5	8.333		0.24	12.5	18.333		0.24	17.5	42.5		0.24	24.167	36.667
			0.253	8.333	9.167		0.253	14.167	20		0.253	21.667	46.667		0.253	24.167	40.833
			0.26	8.333	9.167		0.26	15	20		0.26	23.333	47.5		0.26	25.833	40.833
			0.273	8.333	9.167		0.273	15.833	20.833		0.273	23.333	47.5		0.273	26.667	42.5
			0.287	9.167	10		0.287	20	20.833		0.287	25.833	48.333		0.287	26.667	42.5
			0.3	10	10		0.3	20	21.667		0.3	25.833	50		0.3	28.333	44.167
			0.307	10	9.167		0.307	23.333	21.667		0.307	28.333	50		0.307	30.833	44.167
			0.32	10.833	10.833		0.32	24.167	23.333		0.32	30.833	50.833		0.32	32.5	45.833
			0.333	11.667	11.667		0.333	25.833	24.167		0.333	30.833	50.833		0.333	32.5	48.333
			0.347	12.5	12.5		0.347	25.833	24.167		0.347	30.833	51.667		0.347	35	50.833
			0.353	13.333	12.5		0.353	27.5	25.833		0.353	32.5	52.5		0.353	35	51.667
			0.367	14.167	12.5		0.367	29.167	25.833		0.367	34.167	54.167		0.367	36.667	53.333
			0.38	14.167	13.333		0.38	29.167	27.5		0.38	35.833	56.667		0.38	36.667	55.833
			0.393	15	14.167		0.393	30	27.5		0.393	37.5	57.5		0.393	37.5	55.833
			0.4	15	15.833		0.4	30	27.5		0.4	39.167	59.167		0.4	39.167	58.333
			0.413	15.833	16.667		0.413	30	29.167		0.413	42.5	60.833		0.413	40.833	58.333
			0.427	15.833	16.667		0.427	30.833	29.167		0.427	46.667	62.5		0.427	42.5	60
			0.433	16.667	17.5		0.433	30.833	30		0.433	50	62.5		0.433	44.167	60
			0.44	17.5	19.167		0.44	31.667	30		0.44	50	63.333		0.44	45	61.667
			0.453	17.5	20		0.453	31.667	30		0.453	52.5	67.5		0.453	45.833	63.333
			0.467	18.333	21.667		0.467	33.333	30.833		0.467	54.167	67.5		0.467	49.167	63.333
			0.48	18.333	22.5		0.48	33.333	30.833		0.48	59.167	70		0.48	51.667	63.333
			0.487	18.333	22.5		0.487	36.667	31.667		0.487	60.833	71.667		0.487	53.333	65
			0.5	19.167	26.667		0.5	36.667	33.333		0.5	63.333	74.167		0.5	58.333	65
			0.513	21.667	27.5		0.513	37.5	35		0.513	65.833	75.833		0.513	60	66.667
			0.52	22.5	29.167		0.52	37.5	36.667		0.52	65.833	76.667		0.52	60	68.333
			0.533	25	30		0.533	37.5	36.667		0.533	67.5	78.333		0.533	61.667	70.833
			0.547	26.667	31.667		0.547	39.167	37.5		0.547	67.5	80		0.547	63.333	71.667
			0.56	27.5	32.5		0.56	39.167	37.5		0.56	68.333	80		0.56	68.333	71.667
			0.567	29.167	32.5		0.567	40	37.5		0.567	70	81.667		0.567	70.833	73.333
			0.58	32.5	34.167		0.58	41.667	39.167		0.58	70	80.833		0.58	71.667	75.833
			0.593	32.5	35		0.593	44.167	39.167		0.593	74.167	81.667		0.593	73.333	75.833
			0.607	34.167	36.667		0.607	45	40		0.607	74.167	81.667		0.607	75.833	76.667
			0.613	35.833	38.333		0.613	47.5	41.667		0.613	75.833	83.333		0.613	78.333	76.667
			0.627	36.667	39.167		0.627	48.333	41.667		0.627	78.333	83.333		0.627	80	78.333
			0.64	36.667	40		0.64	49.167	42.5		0.64	81.667	85		0.64	80	78.333
			0.653	37.5	40.833		0.653	49.167	44.167		0.653	80.833	85		0.653	81.667	83.333
			0.66	37.5	41.667		0.66	51.667	47.5		0.66	85	86.667		0.66	81.667	85.833
			0.673	37.5	42.5		0.673	52.5	47.5		0.673	86.667	85		0.673	83.333	86.667
			0.687	38.333	43.333		0.687	52.5	48.333		0.687	88.333	86.667		0.687	85.833	89.167
			0.7	39.167	44.167		0.7	55	49.167		0.7	90	88.333		0.7	86.667	92.5
			0.707	39.167	45		0.707	55	50		0.707	90.833	90		0.707	87.5	93.333
			0.713	39.167	45		0.713	55	51.667		0.713	93.333	90.833		0.713	87.5	95.833
			0.727	40	45.833		0.727	55.833	51.667		0.727	91.667	90.833		0.727	89.167	97.5
			0.74	41.667	48.333		0.74	55.833	52.5		0.74	93.333	91.667		0.74	90	97.5
			0.747	42.5	49.167		0.747	57.5	52.5		0.747	96.667	91.667		0.747	92.5	97.5
			0.76	42.5	50		0.76	58.333	55		0.76	96.667	93.333		0.76	95.833	98.333
			0.773	43.333	50.833		0.773	61.667	55.833		0.773	97.5	93.333		0.773	97.5	97.5
			0.787	44.167	50.833		0.787	60.833	58.333		0.787	97.5	95		0.787	99.167	99.167
			0.793	44.167	51.667		0.793	64.167	60		0.793	98.333	96.667		0.793	100	99.167
			0.807	45	52.5		0.807	65	61.667		0.807	99.167	96.667		0.807	105.833	100
			0.82	45	53.333		0.82	65	60.833		0.82	99.167	97.5		0.82	106.667	100.833
			0.833	45.833	54.167		0.833	65.833	62.5		0.833	99.167	97.5		0.833	107.5	100.833
			0.84	45.833	54.167		0.84	69.167	64.167		0.84	100.833	98.333		0.84	108.333	100.833
			0.853	46.667	55		0.853	70	67.5		0.853	100.833	98.333		0.853	108.333	102.5
			0.867	46.667	55.833		0.867	70	67.5		0.867	100.833	99.167		0.867	109.167	102.5
			0.873	46.667	55.833		0.873	71.667	68.333		0.873	101.667	99.167		0.873	109.167	103.333
			0.887	47.5	55.833		0.887	71.667	68.333		0.887	101.667	100		0.887	109.167	105.833
			0.9	47.5	57.5		0.9	73.333	71.667		0.9	102.5	100		0.9	110	105.833
			0.913	48.333	58.333		0.913	73.333	73.333		0.913	102.5	100.833		0.913	111.667	105.833
			0.92	48.333	58.333		0.92	74.167	73.333		0.92	102.5	101.667		0.92	112.5	106.667
			0.933	48.333	57.5		0.933	74.167	74.167		0.933	103.333	102.5		0.933	112.5	106.667
			0.947	50	59.167		0.947	75	74.167		0.947	103.333	105		0.947	113.333	107.5
			0.96	51.667	60		0.96	76.667	76.667		0.96	104.167	105.833		0.96	113.333	107.5
			0.967	50.833	61.667		0.967	78.333	78.333		0.967	104.167	106.667		0.967	113.333	108.333
			0.98	50.833	62.5		0.98	78.333	78.333		0.98	105	107.5		0.98	114.167	108.333
			0.987	51.667	62.5		0.987	79.167	79.167		0.987	105	107.5		0.987	114.167	109.167
			1	51.667	65		1	79.167	79.167		1	105.833	107.5		1	114.167	109.167
			1.007	51.667	65.833		1.007	80	80		1.007	105.833	108.333		1.007	113.333	109.167
			1.02	53.333	65.833		1.02	81.667	80		1.02	105.833	108.333		1.02	114.167	110
			1.033	53.333	66.667		1.033	82.5	81.667		1.033	105.833	108.333		1.033	114.167	110
			1.047	54.167	66.667		1.047	82.5	81.667		1.047	106.667	109.167		1.047	114.167	110
			1.053	53.333	67.5		1.053	84.167	82.5		1.053	106.667	109.167		1.053	114.167	111.667
			1.067	54.167	67.5		1.067	84.167	82.5		1.067	106.667	110		1.067	114.167	112.5
			1.08	54.167	67.5		1.08	84.167	84.167		1.08	107.5	110		1.08	113.333	112.5
			1.093	56.667	68.333		1.093	85	85		1.093	107.5	110		1.093	113.333	113.333
			1.1	56.667	68.333		1.1	86.667	85		1.1	107.5	111.667		1.1	113.333	113.333
			1.113	56.667	68.333		1.113	88.333	85.833		1.113	108.333	111.667		1.113	112.5	113.333
			1.127	57.5	69.167		1.127	88.333	86.667		1.127	108.333	111.667		1.127	112.5	114.167
			1.133	57.5	69.167		1.133	90	87.5		1.133	108.333	111.667		1.133	111.667	114.167
			1.147	56.667	69.167		1.147	94.167	88.333		1.147	108.333	110		1.147	111.667	115
			1.16	57.5	70		1.16	95	90		1.16	108.333	110		1.16	111.667	115
			1.173	57.5	70		1.173	95	90		1.173	109.167	111.667		1.173	110.833	115
			1.18	57.5	70.833		1.18	96.667	91.667		1.18	109.167	111.667		1.18	110.833	115.833
			1.193	58.333	70.833		1.193	97.5	93.333		1.193	109.167	111.667		1.193	110	115.833
			1.207	58.333	70.833		1.207	97.5	93.333		1.207	109.167	111.667		1.207	108.333	115.833
			1.22	60	71.667		1.22	98.333	94.167		1.22	109.167	111.667		1.22	107.5	115.833
			1.227	61.667	71.667		1.227	98.333	97.5		1.227	109.167	109.167		1.227	107.5	115
			1.24	61.667	72.5		1.24	100	98.333		1.24	108.333	109.167		1.24	106.667	115
			1.253	61.667	72.5		1.253	100	98.333		1.253	108.333	108.333		1.253	106.667	114.167
			1.267	62.5	72.5		1.267	100.833	99.167		1.267	109.167	108.333		1.267	105.833	112.5
			1.273	62.5	72.5		1.273	100.833	99.167		1.273	109.167	105		1.273	105	110.833
			1.28	62.5	72.5		1.28	100.833	100		1.28	107.5	100.833		1.28	104.167	108.333
			1.293	62.5	72.5		1.293	103.333	100		1.293	107.5	100		1.293	104.167	107.5
			1.307	62.5	71.667		1.307	105	100.833		1.307	106.667	99.167		1.307	102.5	102.5
			1.313	64.167	71.667		1.313	105	100.833		1.313	106.667	99.167		1.313	102.5	101.667
			1.327	64.167	71.667		1.327	104.167	100.833		1.327	105.833	98.333		1.327	101.667	100.833
			1.34	65	72.5		1.34	106.667	101.667		1.34	105.833	95.833		1.34	101.667	97.5
			1.353	65	72.5		1.353	106.667	101.667		1.353	102.5	94.167		1.353	100.833	96.667
			1.36	65.833	71.667		1.36	105	101.667		1.36	101.667	92.5		1.36	100.833	95
			1.373	65.833	72.5		1.373	107.5	101.667		1.373	100.833	94.167		1.373	100	95
			1.387	65.833	72.5		1.387	106.667	103.333		1.387	100	92.5		1.387	100	94.167
			1.4	66.667	72.5		1.4	107.5	103.333		1.4	99.167	94.167		1.4	99.167	94.167
			1.407	66.667	71.667		1.407	106.667	103.333		1.407	99.167	93.333		1.407	97.5	93.333
			1.42	67.5	71.667		1.42	106.667	105		1.42	97.5	92.5		1.42	95	93.333
			1.433	67.5	71.667		1.433	107.5	105		1.433	95	89.167		1.433	94.167	91.667
			1.447	67.5	70.833		1.447	107.5	104.167		1.447	94.167	87.5		1.447	91.667	91.667
			1.453	68.333	70.833		1.453	107.5	104.167		1.453	93.333	85.833		1.453	90.833	90.833
			1.467	68.333	70.833		1.467	107.5	105		1.467	91.667	84.167		1.467	85.833	90.833
			1.48	69.167	70		1.48	106.667	105		1.48	90	82.5		1.48	84.167	89.167
			1.487	68.333	70		1.487	107.5	105		1.487	88.333	77.5		1.487	82.5	89.167
			1.5	69.167	69.167		1.5	106.667	105		1.5	86.667	80.833		1.5	80.833	85.833
			1.513	70	69.167		1.513	106.667	105.833		1.513	85.833	77.5		1.513	77.5	85.833
			1.527	70	69.167		1.527	106.667	105.833		1.527	85	75		1.527	75	84.167
			1.533	70.833	68.333		1.533	105.833	106.667		1.533	83.333	72.5		1.533	72.5	84.167
			1.547	70	68.333		1.547	105.833	106.667		1.547	81.667	70		1.547	70	82.5
			1.553	70.833	68.333		1.553	105	105.833		1.553	80	67.5		1.553	64.167	82.5
			1.567	70.833	67.5		1.567	104.167	105.833		1.567	78.333	60.833		1.567	57.5	80.833
			1.573	70.833	67.5		1.573	104.167	106.667		1.573	77.5	64.167		1.573	52.5	80.833
			1.587	70.833	67.5		1.587	103.333	106.667		1.587	76.667	61.667		1.587	50.833	77.5
			1.6	70.833	66.667		1.6	102.5	107.5		1.6	75	61.667		1.6	47.5	77.5
			1.613	70.833	66.667		1.613	101.667	107.5		1.613	73.333	57.5		1.613	46.667	75
			1.62	70.833	65.833		1.62	100.833	107.5		1.62	72.5	55.833		1.62	45	75
			1.633	70.833	65.833		1.633	100	107.5		1.633	71.667	55		1.633	44.167	72.5
			1.647	70	65.833		1.647	99.167	107.5		1.647	70	55		1.647	44.167	72.5
			1.66	70	65.833		1.66	99.167	108.333		1.66	69.167	54.167		1.66	44.167	70
			1.667	70	65.833		1.667	97.5	108.333		1.667	67.5	52.5		1.667	43.333	70
			1.68	69.167	65.833		1.68	95.833	108.333		1.68	67.5	52.5		1.68	43.333	67.5
			1.693	68.333	65		1.693	94.167	109.167		1.693	66.667	50		1.693	40.833	67.5
			1.707	69.167	65		1.707	92.5	108.333		1.707	65.833	50		1.707	40	65.833
			1.713	68.333	64.167		1.713	90.833	109.167		1.713	65	50		1.713	40	65.833
			1.727	68.333	64.167		1.727	88.333	109.167		1.727	64.167	47.5		1.727	39.167	64.167
			1.74	67.5	64.167		1.74	87.5	109.167		1.74	63.333	46.667		1.74	39.167	64.167
			1.753	67.5	63.333		1.753	84.167	109.167		1.753	63.333	45.833		1.753	39.167	61.667
			1.76	67.5	63.333		1.76	80	108.333		1.76	62.5	45.833		1.76	38.333	61.667
			1.773	66.667	63.333		1.773	76.667	108.333		1.773	60.833	45		1.773	38.333	57.5
			1.787	66.667	62.5		1.787	71.667	107.5						1.787	37.5	57.5
			1.793	65.833	62.5		1.793	68.333	103.333						1.793	37.5	55.833
			1.807	65.833	62.5		1.807	65	102.5
			1.82	65.833	61.667		1.82	62.5	102.5
			1.827	65	61.667		1.827	58.333	94.167
			1.84	65	60.833		1.84	55.833	92.5
			1.847	64.167	60.833		1.847	52.5	90.833
			1.86	62.5	60.833		1.86	47.5	87.5
			1.873	61.667	60		1.873	44.167	84.167
			1.887	61.667	59.167		1.887	43.333	80
			1.893	60.833	58.333		1.893	40.833	80
			1.907	60	57.5		1.907	40	76.667
			1.92	60	57.5		1.92	39.167	71.667
			1.927	59.167	56.667		1.927	35.833	68.333
			1.94	58.333	55		1.94	30	65
			1.953	57.5	54.167		1.953	29.167	55.833
			1.967	57.5	52.5		1.967	27.5	52.5
			1.973	56.667	50		1.973	27.5	47.5
			1.987	56.667	49.167		1.987	27.5	47.5
			2	55.833	49.167
			2.013	55	47.5
			2.02	50.833	46.667
			2.033	50	46.667
			2.047	50	45.833
			2.06	49.167	45
			2.067	48.333	44.167
			2.08	48.333	44.167
			2.093	47.5	44.167
			2.1	47.5	43.333
			2.107	44.167	43.333
			2.12	43.333	43.333
			2.133	40	40.833
			2.147	39.167	40
			2.153	39.167	40
			2.167	37.5	39.167
			2.18	36.667	39.167
			2.193	36.667	39.167
			2.2	35.833	38.333
			2.213	35.833	38.333
			2.227	35.833	37.5
			2.233	35	37.5
			2.247	35	36.667
			2.26	34.167	36.667
			2.273	33.333	35.833
			2.28	31.667	35.833
			2.293	31.667	35.833
			2.307	30.833	35
			2.32	30.833	35
			2.327	30.833	34.167
			2.34	30	33.333
			2.353	30	31.667
			2.367	29.167	30.833
			2.373	26.667	30.833
			2.38	26.667	30
			2.393	25.833	29.167
			2.407	25.833	27.5
			2.413	25.833	26.667
			2.427	25	23.333
			2.44	25	22.5
			2.453	24.167	21.667
			2.46	24.167	21.667
			2.473	24.167	21.667
			2.487	23.333	21.667
			2.5	22.5	21.667
			2.507	22.5	18.333
			2.52	23.333	18.333
			2.533	23.333	18.333
			2.54	23.333	16.667
			2.553	22.5	16.667
			2.567	22.5	15.833
			2.58	21.667	15
			2.587	21.667	15
			2.6	20	14.167
			2.613	21.667	14.167
									43.333

## Sheet: Triaxial shear strength data
	100kpa																200kpa																300kpa
	control group/kpa				First the bonding agent, then the bacterial culture/kpa				First the bacterial solution, then the binding agent/kpa				Mix simultaneously/kpa				control group/kpa				First the bonding agent, then the bacterial culture/kpa				First the bacterial solution, then the binding agent/kpa				Mix simultaneously/kpa				control group/kpa				First the bonding agent, then the bacterial culture/kpa				First the bacterial solution, then the binding agent/kpa				Mix simultaneously/kpa
	strain %	test specimen1	test specimen2		strain %	test specimen1	test specimen2		strain %	test specimen1	test specimen2		strain %	test specimen1	test specimen2		strain %	test specimen1	test specimen2		strain %	test specimen1	test specimen2		strain %	test specimen1	test specimen2		strain %	test specimen1	test specimen2		strain %	test specimen1	test specimen2		strain %	test specimen1	test specimen2		strain %	test specimen1	test specimen2		strain %	test specimen1	test specimen2
	0.029	1	1		0.029	1	0		0.029	1	0		0.029	1	0		0	1	1		0	1	0		0	2	1		0	2	1		0	1	0		0	0	1		0	0	1		0	0	0
	0.046	1	1		0.046	2	2		0.046	0	1		0.046	7	1		0.011	0	1		0.011	1	1		0.011	1	2		0.011	2	3		0.002	2	0		0.002	1	1		0.002	1	2		0.002	2	1
	0.065	3	3		0.065	3	4		0.065	1	2		0.065	13	2		0.03	1	1		0.03	0	3		0.03	4	3		0.03	2	5		0.021	3	1		0.021	3	4		0.021	2	1		0.021	4	3
	0.084	4	6		0.084	5	6		0.084	2	4		0.084	15	2		0.057	1	3		0.057	2	14		0.057	2	4		0.057	4	7		0.039	3	0		0.039	5	2		0.039	2	3		0.039	4	5
	0.111	6	7		0.111	5	7		0.111	2	3		0.111	17	3		0.076	3	4		0.076	4	22		0.076	3	5		0.076	5	6		0.067	5	3		0.067	4	3		0.067	1	4		0.067	5	6
	0.13	7	7		0.13	6	10		0.13	3	4		0.13	16	7		0.095	3	6		0.095	6	31		0.095	6	8		0.095	5	9		0.085	5	5		0.085	6	8		0.085	2	6		0.085	4	8
	0.149	9	8		0.149	7	11		0.149	4	6		0.149	17	6		0.122	0	4		0.122	7	39		0.122	7	10		0.122	5	9		0.104	6	3		0.104	7	11		0.104	1	3		0.104	5	5
	0.176	8	8		0.176	7	13		0.176	5	7		0.176	19	8		0.141	4	5		0.141	10	51		0.141	9	11		0.141	7	14		0.122	5	4		0.122	6	14		0.122	3	7		0.122	9	9
	0.195	10	9		0.195	9	14		0.195	6	8		0.195	19	7		0.16	3	7		0.16	13	60		0.16	10	12		0.16	8	16		0.15	7	5		0.15	8	17		0.15	4	8		0.15	8	12
	0.214	12	9		0.214	8	18		0.214	8	13		0.214	20	9		0.177	5	7		0.177	15	65		0.177	12	13		0.177	10	18		0.169	8	4		0.169	10	20		0.169	3	10		0.169	8	12
	0.233	11	12		0.233	9	24		0.233	8	16		0.233	21	11		0.206	6	8		0.206	13	72		0.206	23	14		0.206	10	19		0.187	7	6		0.187	13	20		0.187	6	11		0.187	8	12
	0.26	14	12		0.26	9	31		0.26	9	16		0.26	23	11		0.225	4	8		0.225	15	84		0.225	31	15		0.225	10	19		0.206	9	7		0.206	15	21		0.206	6	11		0.206	10	12
	0.279	13	11		0.279	10	37		0.279	10	16		0.279	23	13		0.242	6	7		0.242	21	91		0.242	40	16		0.242	8	20		0.234	8	8		0.234	14	23		0.234	5	10		0.234	10	14
	0.296	15	13		0.296	10	44		0.296	12	21		0.296	23	14		0.261	7	8		0.261	24	97		0.261	48	19		0.261	9	21		0.253	7	8		0.253	17	27		0.253	9	10		0.253	11	16
	0.315	15	13		0.315	14	51		0.315	13	21		0.315	28	19		0.289	7	8		0.289	27	107		0.289	60	19		0.289	10	20		0.271	7	8		0.271	22	32		0.271	10	14		0.271	11	15
	0.342	16	15		0.342	19	57		0.342	13	23		0.342	28	30		0.308	7	7		0.308	29	114		0.308	68	16		0.308	10	20		0.299	9	7		0.299	28	39		0.299	15	15		0.299	12	16
	0.361	16	15		0.361	25	65		0.361	13	28		0.361	30	36		0.326	6	8		0.326	30	119		0.326	74	20		0.326	10	20		0.317	9	9		0.317	30	45		0.317	20	16		0.317	15	16
	0.38	16	15		0.38	30	71		0.38	14	36		0.38	35	43		0.345	6	8		0.345	32	125		0.345	81	21		0.345	10	21		0.336	8	10		0.336	33	52		0.336	34	17		0.336	16	17
	0.399	17	16		0.399	36	76		0.399	15	40		0.399	43	49		0.373	7	9		0.373	34	132		0.373	93	24		0.373	12	23		0.354	8	11		0.354	42	60		0.354	41	19		0.354	16	18
	0.426	17	16		0.426	42	81		0.426	17	45		0.426	47	55		0.391	8	8		0.391	34	140		0.391	100	29		0.391	13	23		0.373	9	10		0.373	48	65		0.373	49	25		0.373	18	20
	0.445	17	17		0.445	47	87		0.445	18	52		0.445	52	61		0.41	7	8		0.41	36	147		0.41	106	33		0.41	13	22		0.4	8	9		0.4	55	70		0.4	60	29		0.4	22	23
	0.464	18	17		0.464	54	94		0.464	20	56		0.464	59	64		0.438	8	8		0.438	38	152		0.438	116	45		0.438	16	23		0.419	10	10		0.419	65	78		0.419	68	35		0.419	27	23
	0.482	18	17		0.482	59	100		0.482	19	59		0.482	63	72		0.456	7	8		0.456	39	161		0.456	123	63		0.456	19	25		0.438	9	10		0.438	72	83		0.438	76	35		0.438	36	22
	0.51	20	20		0.51	63	105		0.51	23	65		0.51	66	77		0.475	8	9		0.475	43	165		0.475	128	63		0.475	24	27		0.465	9	11		0.465	77	87		0.465	82	37		0.465	55	23
	0.529	22	20		0.529	67	112		0.529	23	71		0.529	72	82		0.493	8	8		0.493	48	171		0.493	134	73		0.493	31	31		0.484	9	11		0.484	82	92		0.484	91	40		0.484	67	25
	0.546	22	22		0.546	72	119		0.546	22	77		0.546	78	87		0.521	7	8		0.521	53	179		0.521	141	83		0.521	44	40		0.502	10	12		0.502	88	100		0.502	99	45		0.502	78	26
	0.575	25	22		0.575	78	124		0.575	25	78		0.575	84	94		0.539	9	8		0.539	62	182		0.539	149	91		0.539	54	52		0.521	11	12		0.521	95	105		0.521	104	48		0.521	89	26
	0.594	27	27		0.594	83	130		0.594	31	86		0.594	85	99		0.558	8	8		0.558	71	190		0.558	156	99		0.558	62	61		0.549	12	11		0.549	101	109		0.549	111	58		0.549	103	25
	0.611	27	27		0.611	87	135		0.611	39	90		0.611	93	103		0.576	7	9		0.576	80	196		0.576	161	105		0.576	70	68		0.567	12	13		0.567	106	113		0.567	118	64		0.567	113	27
	0.63	30	33		0.63	93	141		0.63	47	94		0.63	97	111		0.604	9	8		0.604	88	200		0.604	170	118		0.604	82	76		0.586	12	13		0.586	115	119		0.586	125	71		0.586	123	28
	0.658	33	36		0.658	99	146		0.658	55	99		0.658	101	116		0.622	7	15		0.622	95	209		0.622	174	123		0.622	89	88		0.604	13	15		0.604	119	124		0.604	132	79		0.604	131	31
	0.676	36	40		0.676	103	151		0.676	58	104		0.676	106	119		0.641	9	20		0.641	107	213		0.641	180	131		0.641	98	92		0.632	15	14		0.632	124	128		0.632	136	88		0.632	146	32
	0.695	40	43		0.695	108	158		0.695	63	107		0.695	111	124		0.66	7	17		0.66	114	217		0.66	188	140		0.66	104	99		0.65	16	15		0.65	131	133		0.65	145	100		0.65	152	35
	0.714	43	47		0.714	112	163		0.714	70	110		0.714	114	128		0.687	8	19		0.687	118	221		0.687	191	148		0.687	114	106		0.669	21	20		0.669	138	138		0.669	151	108		0.669	161	41
	0.741	43	52		0.741	117	168		0.741	77	115		0.741	117	136		0.706	9	17		0.706	130	229		0.706	199	156		0.706	122	114		0.687	19	25		0.687	144	145		0.687	155	116		0.687	173	49
	0.76	47	54		0.76	121	174		0.76	84	120		0.76	122	138		0.725	8	19		0.725	138	234		0.725	205	162		0.725	129	123		0.715	19	39		0.715	148	147		0.715	162	126		0.715	184	60
	0.779	52	60		0.779	125	179		0.779	91	125		0.779	127	141		0.744	10	20		0.744	145	239		0.744	209	169		0.744	137	127		0.734	20	45		0.734	152	151		0.734	168	137		0.734	194	69
	0.798	54	61		0.798	131	184		0.798	96	130		0.798	132	148		0.771	11	21		0.771	151	242		0.771	218	178		0.771	145	134		0.752	20	54		0.752	159	158		0.752	174	142		0.752	201	80
	0.825	60	65		0.825	136	188		0.825	105	134		0.825	137	152		0.79	12	22		0.79	162	249		0.79	222	185		0.79	153	142		0.78	22	64		0.78	165	162		0.78	179	148		0.78	209	95
	0.844	61	70		0.844	139	193		0.844	112	138		0.844	141	158		0.807	15	23		0.807	167	254		0.807	226	192		0.807	159	149		0.799	22	71		0.799	169	165		0.799	187	160		0.799	220	106
	0.861	65	71		0.861	144	199		0.861	117	141		0.861	145	161		0.826	18	23		0.826	174	258		0.826	230	202		0.826	166	157		0.818	23	84		0.818	174	169		0.818	190	167		0.818	227	115
	0.88	70	77		0.88	149	203		0.88	123	144		0.88	148	167		0.854	22	25		0.854	180	261		0.854	238	209		0.854	175	162		0.836	23	92		0.836	182	173		0.836	196	175		0.836	237	129
	0.907	71	78		0.907	153	210		0.907	126	149		0.907	151	171		0.873	30	25		0.873	189	269		0.873	243	214		0.873	182	171		0.854	25	99		0.854	186	178		0.854	201	181		0.854	247	138
	0.926	77	89		0.926	156	212		0.926	129	153		0.926	156	174		0.891	37	27		0.891	195	273		0.891	248	220		0.891	191	175		0.882	27	112		0.882	191	181		0.882	206	193		0.882	254	145
	0.945	77	95		0.945	160	219		0.945	131	157		0.945	160	178		0.91	47	27		0.91	200	275		0.91	251	231		0.91	194	182		0.901	29	118		0.901	196	185		0.901	211	198		0.901	263	154
	0.964	78	106		0.964	165	222		0.964	137	161		0.964	164	184		0.938	57	27		0.938	206	281		0.938	258	237		0.938	206	189		0.919	34	124		0.919	202	205		0.919	215	206		0.919	270	166
	0.991	81	110		0.991	168	227		0.991	143	165		0.991	168	187		0.956	67	29		0.956	215	286		0.956	263	244		0.956	211	196		0.947	40	132		0.947	206	208		0.947	219	213		0.947	279	173
	1.01	88	113		1.01	174	231		1.01	151	170		1.01	172	192		0.975	72	31		0.975	222	289		0.975	267	249		0.975	219	202		0.965	46	141		0.965	210	212		0.965	226	222		0.965	288	183
	1.029	93	114		1.029	175	235		1.029	162	171		1.029	177	195		1.003	79	32		1.003	227	292		1.003	270	257		1.003	224	206		0.984	57	149		0.984	216	217		0.984	229	230		0.984	295	188
	1.048	96	117		1.048	181	240		1.048	164	176		1.048	178	201		1.021	87	32		1.021	232	294		1.021	278	265		1.021	234	215		1.003	63	154		1.003	222	220		1.003	233	235		1.003	303	201
	1.075	101	121		1.075	184	242		1.075	172	180		1.075	183	203		1.04	94	32		1.04	242	300		1.04	282	268		1.04	239	220		1.03	71	160		1.03	226	224		1.03	238	241		1.03	312	208
	1.094	106	122		1.094	188	248		1.094	175	181		1.094	187	207		1.058	100	32		1.058	247	304		1.058	284	280		1.058	245	226		1.049	78	170		1.049	230	227		1.049	243	250		1.049	319	215
	1.113	108	122		1.113	193	251		1.113	178	186		1.113	188	212		1.086	105	33		1.086	253	308		1.086	290	282		1.086	251	234		1.068	86	176		1.068	236	231		1.068	247	256		1.068	325	227
	1.14	110	124		1.14	195	256		1.14	190	188		1.14	193	216		1.105	113	35		1.105	258	312		1.105	295	288		1.105	261	239		1.086	92	182		1.086	239	235		1.086	251	262		1.086	333	233
	1.159	115	133		1.159	199	258		1.159	183	195		1.159	195	219		1.123	118	36		1.123	265	314		1.123	298	294		1.123	266	244		1.114	99	190		1.114	245	238		1.114	255	268		1.114	342	240
	1.176	117	139		1.176	201	262		1.176	188	195		1.176	202	221		1.141	123	36		1.141	270	317		1.141	301	302		1.141	272	250		1.133	105	198		1.133	247	241		1.133	260	275		1.133	348	247
	1.195	120	141		1.195	206	267		1.195	193	199		1.195	202	224		1.169	128	37		1.169	276	319		1.169	303	308		1.169	279	254		1.151	113	202		1.151	254	244		1.151	264	282		1.151	356	254
	1.223	120	143		1.223	209	271		1.223	206	202		1.223	206	229		1.188	132	40		1.188	283	326		1.188	309	313		1.188	286	263		1.179	118	207		1.179	258	248		1.179	268	288		1.179	360	266
	1.241	122	147		1.241	213	274		1.241	207	205		1.241	209	233		1.206	137	41		1.206	288	328		1.206	313	317		1.206	292	268		1.198	124	215		1.198	262	250		1.198	272	296		1.198	371	271
	1.26	129	151		1.26	215	277		1.26	208	210		1.26	212	236		1.225	142	43		1.225	292	331		1.225	317	325		1.225	297	273		1.215	128	221		1.215	266	259		1.215	275	302		1.215	377	277
	1.279	133	150		1.279	218	280		1.279	213	211		1.279	217	238		1.253	145	49		1.253	297	333		1.253	321	330		1.253	304	279		1.234	136	227		1.234	272	260		1.234	279	308		1.234	380	287
	1.306	134	154		1.306	222	284		1.306	215	214		1.306	218	242		1.271	153	52		1.271	303	337		1.271	323	335		1.271	309	284		1.263	142	230		1.263	276	264		1.263	282	314		1.263	388	293
	1.325	135	159		1.325	226	288		1.325	219	216		1.325	221	243		1.29	154	60		1.29	309	341		1.29	326	339		1.29	315	291		1.28	147	238		1.28	280	268		1.28	287	321		1.28	395	299
	1.344	137	162		1.344	228	292		1.344	224	221		1.344	223	246		1.309	158	65		1.309	314	344		1.309	328	347		1.309	321	293		1.299	152	243		1.299	283	271		1.299	291	326		1.299	402	306
	1.363	139	165		1.363	230	294		1.363	226	224		1.363	228	250		1.336	162	71		1.336	317	346		1.336	335	350		1.336	329	297		1.318	159	247		1.318	288	274		1.318	294	330		1.318	405	309
	1.39	141	167		1.39	233	295		1.39	229	238		1.39	231	253		1.355	168	76		1.355	325	350		1.355	337	356		1.355	334	305		1.345	164	254		1.345	294	276		1.345	296	336		1.345	411	320
	1.409	143	167		1.409	236	298		1.409	234	241		1.409	233	256		1.373	172	83		1.373	328	352		1.373	340	359		1.373	337	309		1.364	168	259		1.364	298	281		1.364	302	342		1.364	420	326
	1.426	145	169		1.426	240	303		1.426	240	248		1.426	235	257		1.401	174	87		1.401	332	353		1.401	342	366		1.401	342	314		1.383	173	263		1.383	300	284		1.383	303	348		1.383	425	333
	1.445	147	169		1.445	243	304		1.445	243	254		1.445	236	260		1.419	177	90		1.419	338	356		1.419	346	369		1.419	348	321		1.401	178	268		1.401	305	285		1.401	308	354		1.401	432	340
	1.474	151	173		1.474	245	307		1.474	247	259		1.474	239	263		1.438	183	96		1.438	342	360		1.438	350	372		1.438	355	327		1.429	184	272		1.429	310	289		1.429	309	357		1.429	434	347
	1.491	154	173		1.491	246	308		1.491	252	261		1.491	243	267		1.456	186	103		1.456	347	361		1.456	353	378		1.456	359	327		1.448	188	280		1.448	313	292		1.448	314	366		1.448	441	351
	1.51	156	174		1.51	249	313		1.51	256	267		1.51	243	267		1.475	190	106		1.475	349	364		1.475	355	383		1.475	362	333		1.466	193	284		1.466	318	295		1.466	318	367		1.466	444	355
	1.529	159	174		1.529	251	311		1.529	259	268		1.529	246	270		1.503	193	111		1.503	354	366		1.503	359	386		1.503	367	337		1.484	199	287		1.484	321	298		1.484	319	373		1.484	450	365
	1.556	162	176		1.556	254	315		1.556	258	272		1.556	248	272		1.521	197	115		1.521	358	369		1.521	361	390		1.521	372	343		1.513	202	291		1.513	325	300		1.513	324	380		1.513	456	371
	1.575	164	176		1.575	257	318		1.575	260	281		1.575	252	274		1.54	199	122		1.54	363	372		1.54	362	393		1.54	377	348		1.53	208	297		1.53	327	304		1.53	326	384		1.53	461	376
	1.594	166	177		1.594	258	322		1.594	264	280		1.594	256	277		1.559	202	127		1.559	367	373		1.559	365	398		1.559	383	350		1.549	213	302		1.549	332	306		1.549	329	389		1.549	465	379
	1.613	169	177		1.613	263	324		1.613	268	283		1.613	256	279		1.586	206	130		1.586	371	375		1.586	369	402		1.586	385	355		1.576	218	305		1.576	336	314		1.576	332	391		1.576	468	387
	1.64	172	180		1.64	261	325		1.64	271	284		1.64	260	280		1.605	209	135		1.605	374	378		1.605	370	405		1.605	389	360		1.595	222	310		1.595	339	324		1.595	335	398		1.595	472	391
	1.659	173	180		1.659	265	327		1.659	274	288		1.659	260	282		1.623	213	140		1.623	378	381		1.623	373	409		1.623	393	363		1.614	224	315		1.614	344	332		1.614	339	402		1.614	478	396
	1.678	174	182		1.678	267	329		1.678	278	291		1.678	262	284		1.651	214	143		1.651	381	383		1.651	375	412		1.651	396	368		1.633	228	318		1.633	348	335		1.633	340	406		1.633	483	401
	1.705	176	182		1.705	270	331		1.705	281	292		1.705	265	286		1.67	218	148		1.67	385	383		1.67	378	415		1.67	404	371		1.66	233	322		1.66	352	342		1.66	343	410		1.66	487	408
	1.724	179	183		1.724	272	335		1.724	281	298		1.724	265	288		1.688	220	151		1.688	388	394		1.688	381	418		1.688	404	375		1.679	238	326		1.679	355	350		1.679	347	413		1.679	491	412
	1.741	180	183		1.741	273	335		1.741	282	297		1.741	269	289		1.706	224	157		1.706	392	397		1.706	382	422		1.706	408	378		1.698	241	332		1.698	357	353		1.698	349	420		1.698	495	418
	1.76	182	184		1.76	274	337		1.76	287	300		1.76	269	293		1.734	226	161		1.734	394	397		1.734	384	424		1.734	413	381		1.716	247	332		1.716	364	355		1.716	353	424		1.716	498	421
	1.788	183	184		1.788	276	340		1.788	290	299		1.788	272	292		1.753	229	164		1.753	398	399		1.753	387	426		1.753	415	385		1.744	250	337		1.744	365	356		1.744	354	427		1.744	502	428
	1.806	184	188		1.806	278	341		1.806	293	300		1.806	273	294		1.771	232	168		1.771	402	404		1.771	390	429		1.771	420	389		1.763	254	343		1.763	369	361		1.763	358	433		1.763	507	432
	1.825	188	188		1.825	281	343		1.825	295	301		1.825	275	295		1.79	233	175		1.79	404	406		1.79	392	434		1.79	422	392		1.781	257	345		1.781	373	362		1.781	359	434		1.781	510	436
	1.844	188	188		1.844	282	346		1.844	298	302		1.844	278	298		1.818	236	176		1.818	407	410		1.818	392	437		1.818	427	396		1.799	263	350		1.799	376	365		1.799	363	441		1.799	513	440
	1.871	189	189		1.871	283	347		1.871	298	306		1.871	278	299		1.836	241	181		1.836	410	411		1.836	397	439		1.836	430	399		1.828	265	352		1.828	379	366		1.828	366	444		1.828	516	446
	1.89	189	189		1.89	285	348		1.89	300	304		1.89	279	301		1.855	242	182		1.855	414	415		1.855	397	442		1.855	432	403		1.845	268	354		1.845	381	368		1.845	368	445		1.845	521	450
	1.909	192	192		1.909	286	350		1.909	304	304		1.909	281	302		1.874	243	188		1.874	416	419		1.874	400	445		1.874	434	405		1.864	271	358		1.864	384	370		1.864	369	451		1.864	525	453
	1.928	192	192		1.928	288	353		1.928	305	306		1.928	283	304		1.901	247	190		1.901	418	425		1.901	401	445		1.901	438	409		1.883	278	361		1.883	389	372		1.883	373	454		1.883	527	461
	1.955	195	195		1.955	290	354		1.955	309	308		1.955	284	305		1.92	250	195		1.92	422	427		1.92	403	448		1.92	442	412		1.91	281	365		1.91	391	375		1.91	375	458		1.91	529	463
	1.974	195	195		1.974	291	354		1.974	308	308		1.974	286	307		1.938	252	200		1.938	424	433		1.938	406	451		1.938	444	414		1.929	284	370		1.929	395	377		1.929	378	462		1.929	533	467
	1.991	195	195		1.991	292	356		1.991	308	310		1.991	287	308		1.966	254	203		1.966	426	438		1.966	406	454		1.966	448	416		1.948	288	372		1.948	399	378		1.948	381	465		1.948	537	471
	2.01	197	197		2.01	294	358		2.01	313	311		2.01	288	310		1.984	255	206		1.984	428	445		1.984	408	456		1.984	448	421		1.966	290	375		1.966	401	380		1.966	382	469		1.966	540	474
	2.039	197	200		2.039	296	360		2.039	315	312		2.039	291	310		2.003	259	209		2.003	432	448		2.003	410	456		2.003	452	424		1.994	295	378		1.994	405	382		1.994	385	471		1.994	542	480
	2.056	197	203		2.056	297	359		2.056	316	314		2.056	293	311		2.021	261	213		2.021	434	454		2.021	413	461		2.021	455	425		2.013	298	381		2.013	407	385		2.013	387	477		2.013	548	482
	2.075	200	207		2.075	297	362		2.075	317	316		2.075	293	312		2.049	261	217		2.049	435	455		2.049	415	462		2.049	456	428		2.031	303	385		2.031	411	386		2.031	390	478		2.031	548	486
	2.094	200	207		2.094	299	363		2.094	320	315		2.094	294	314		2.068	264	220		2.068	439	458		2.068	415	463		2.068	458	431		2.059	307	387		2.059	414	389		2.059	391	481		2.059	550	490
	2.121	207	210		2.121	300	365		2.121	321	319		2.121	294	316		2.086	267	222		2.086	440	457		2.086	418	466		2.086	461	433		2.078	307	390		2.078	416	390		2.078	396	486		2.078	554	493
	2.14	207	211		2.14	302	367		2.14	323	320		2.14	297	316		2.105	268	226		2.105	443	459		2.105	419	468		2.105	464	437		2.095	311	393		2.095	418	394		2.095	395	489		2.095	557	497
	2.159	208	211		2.159	301	367		2.159	325	322		2.159	298	317		2.133	270	231		2.133	445	458		2.133	420	470		2.133	466	438		2.114	315	396		2.114	422	394		2.114	399	492		2.114	560	500
	2.178	208	213		2.178	304	368		2.178	326	323		2.178	299	319		2.151	272	232		2.151	448	461		2.151	424	471		2.151	468	441		2.143	317	398		2.143	425	397		2.143	401	493		2.143	562	504
	2.205	210	215		2.205	304	369		2.205	327	322		2.205	301	319		2.17	276	235		2.17	450	463		2.17	424	473		2.17	472	443		2.16	321	403		2.16	427	399		2.16	403	499		2.16	564	507
	2.224	210	215		2.224	306	371		2.224	328	325		2.224	301	320		2.189	279	239		2.189	451	465		2.189	426	475		2.189	473	446		2.179	323	404		2.179	428	401		2.179	406	502		2.179	567	511
	2.243	211	217		2.243	308	372		2.243	328	324		2.243	302	323		2.216	278	242		2.216	453	467		2.216	426	476		2.216	475	448		2.198	327	406		2.198	433	402		2.198	407	502		2.198	570	514
	2.27	211	217		2.27	307	373		2.27	331	326		2.27	303	323		2.235	282	244		2.235	456	467		2.235	428	479		2.235	477	450		2.225	329	409		2.225	436	403		2.225	409	504		2.225	574	517
	2.289	212	218		2.289	309	374		2.289	332	327		2.289	304	324		2.253	282	245		2.253	457	469		2.253	430	481		2.253	479	453		2.244	333	412		2.244	439	405		2.244	413	508		2.244	574	521
	2.306	212	218		2.306	309	374		2.306	333	328		2.306	307	324		2.281	284	250		2.281	460	471		2.281	431	481		2.281	481	454		2.263	336	416		2.263	439	407		2.263	413	512		2.263	577	524
	2.325	213	221		2.325	311	375		2.325	335	330		2.325	306	327		2.299	286	252		2.299	460	470		2.299	433	482		2.299	481	457		2.29	339	416		2.29	443	409		2.29	416	514		2.29	578	526
	2.353	213	221		2.353	312	376		2.353	336	332		2.353	307	327		2.318	289	254		2.318	462	473		2.318	434	485		2.318	484	458		2.309	342	421		2.309	446	411		2.309	416	516		2.309	580	530
	2.371	215	220		2.371	312	376		2.371	337	334		2.371	308	327		2.336	290	257		2.336	466	474		2.336	435	486		2.336	486	461		2.328	343	422		2.328	448	411		2.328	419	520		2.328	585	532
	2.39	215	220		2.39	315	380		2.39	338	333		2.39	309	330		2.355	291	260		2.355	467	475		2.355	436	487		2.355	489	463		2.346	346	425		2.346	449	414		2.346	421	524		2.346	586	536
	2.409	217	221		2.409	314	379		2.409	341	334		2.409	313	329		2.383	293	264		2.383	469	477		2.383	439	489		2.383	491	464		2.364	351	429		2.364	453	417		2.364	423	525		2.364	588	537
	2.436	218	221		2.436	315	380		2.436	340	335		2.436	311	331		2.401	295	264		2.401	470	479		2.401	441	490		2.401	491	467		2.393	352	430		2.393	456	418		2.393	424	527		2.393	589	542
	2.455	218	222		2.455	316	380		2.455	342	337		2.455	311	331		2.42	298	269		2.42	473	482		2.42	440	492		2.42	493	468		2.41	356	433		2.41	457	420		2.41	429	530		2.41	593	545
	2.474	221	224		2.474	316	381		2.474	343	338		2.474	313	331		2.439	299	270		2.439	473	481		2.439	442	493		2.439	494	470		2.429	358	435		2.429	461	422		2.429	428	532		2.429	595	546
	2.493	222	225		2.493	320	383		2.493	344	339		2.493	315	333		2.466	301	272		2.466	475	484		2.466	443	494		2.466	496	472		2.456	361	437		2.456	463	424		2.456	432	533		2.456	596	548
	2.52	224	225		2.52	319	382		2.52	346	340		2.52	315	334		2.485	301	274		2.485	478	485		2.485	445	495		2.485	499	474		2.475	365	439		2.475	465	424		2.475	433	536		2.475	597	551
	2.539	225	226		2.539	320	383		2.539	346	339		2.539	317	335		2.503	305	276		2.503	478	485		2.503	447	498		2.503	499	476		2.494	366	442		2.494	469	425		2.494	436	539		2.494	600	555
	2.558	226	226		2.558	320	383		2.558	346	341		2.558	317	335		2.531	305	279		2.531	480	486		2.531	446	499		2.531	500	478		2.513	368	444		2.513	468	428		2.513	436	542		2.513	603	558
	2.575	228	228		2.575	321	384		2.575	349	342		2.575	318	336		2.55	309	281		2.55	482	486		2.55	449	500		2.55	502	479		2.54	371	445		2.54	472	428		2.54	438	545		2.54	606	559
	2.604	229	228		2.604	323	384		2.604	344	344		2.604	319	336		2.568	308	283		2.568	482	488		2.568	449	500		2.568	505	481		2.559	375	449		2.559	473	432		2.559	441	547		2.559	606	563
	2.621	233	229		2.621	322	383		2.621	351	343		2.621	319	337		2.586	310	287		2.586	486	489		2.586	450	503		2.586	506	482		2.578	378	451		2.578	475	433		2.578	442	549		2.578	609	563
	2.64	234	233		2.64	323	384		2.64	350	346		2.64	320	338		2.614	311	287		2.614	486	489		2.614	453	502		2.614	508	484		2.596	379	452		2.596	479	435		2.596	444	551		2.596	609	566
	2.668	234	233		2.668	324	384		2.668	352	344		2.668	321	338		2.633	314	289		2.633	489	491		2.633	453	505		2.633	510	486		2.624	383	455		2.624	480	437		2.624	446	553		2.624	610	570
	2.686	236	233		2.686	325	383		2.686	352	345		2.686	323	340		2.651	316	292		2.651	488	489		2.651	454	506		2.651	508	487		2.643	384	456		2.643	482	437		2.643	448	556		2.643	613	573
	2.705	237	233		2.705	326	384		2.705	353	347		2.705	322	340		2.67	316	295		2.67	490	490		2.67	455	507		2.67	512	489		2.66	387	458		2.66	484	441		2.66	449	557		2.66	614	573
	2.724	238	234		2.724	325	384		2.724	354	348		2.724	323	340		2.698	319	297		2.698	493	492		2.698	456	508		2.698	514	489		2.689	388	460		2.689	487	440		2.689	451	560		2.689	617	576
	2.743	239	234		2.743	327	383		2.743	354	348		2.743	324	342		2.716	318	298		2.716	493	492		2.716	457	508		2.716	514	492		2.708	391	463		2.708	488	442		2.708	453	560		2.708	617	580
	2.77	240	236		2.77	328	382		2.77	355	350		2.77	324	342		2.735	321	300		2.735	494	495		2.735	459	509		2.735	516	492		2.725	394	468		2.725	490	444		2.725	455	565		2.725	619	581
	2.789	243	237		2.789	327	382		2.789	356	351		2.789	327	343		2.754	324	302		2.754	495	494		2.754	459	510		2.754	516	495		2.744	395	466		2.744	494	446		2.744	457	566		2.744	622	583
	2.808	245	237		2.808	329	383		2.808	359	353		2.808	326	344		2.781	324	304		2.781	497	495		2.781	460	512		2.781	518	496		2.763	398	469		2.763	496	449		2.763	457	567		2.763	623	587
	2.835	247	238		2.835	329	383		2.835	358	351		2.835	326	344		2.8	326	307		2.8	499	496		2.8	461	513		2.8	519	497		2.79	400	471		2.79	496	448		2.79	459	571		2.79	626	587
	2.854	247	240		2.854	332	383		2.854	358	351		2.854	327	345		2.818	325	307		2.818	499	497		2.818	463	515		2.818	520	499		2.809	404	471		2.809	499	449		2.809	461	571		2.809	626	590
	2.871	248	242		2.871	332	383		2.871	361	351		2.871	329	346		2.846	327	310		2.846	501	498		2.846	464	514		2.846	522	500		2.828	405	474		2.828	501	452		2.828	462	573		2.828	628	589
	2.89	249	247		2.89	331	382		2.89	359	352		2.89	330	345		2.864	329	310		2.864	501	499		2.864	467	517		2.864	521	501		2.855	407	477		2.855	502	452		2.855	464	575		2.855	629	592
	2.919	250	247		2.919	332	382		2.919	357	353		2.919	329	346		2.883	331	312		2.883	503	499		2.883	466	517		2.883	523	503		2.874	410	478		2.874	504	456		2.874	466	577		2.874	630	595
	2.936	251	247		2.936	333	382		2.936	359	353		2.936	332	347		2.901	333	314		2.901	504	499		2.901	468	518		2.901	524	504		2.893	412	480		2.893	506	455		2.893	467	581		2.893	634	597
	2.955	252	248		2.955	334	382		2.955	360	353		2.955	331	348		2.92	333	316		2.92	506	499		2.92	467	520		2.92	527	505		2.911	413	483		2.911	507	458		2.911	470	581		2.911	634	600
	2.974	254	248		2.974	334	381		2.974	363	353		2.974	333	349		2.948	335	318		2.948	507	502		2.948	470	519		2.948	528	507		2.939	417	485		2.939	510	459		2.939	471	582		2.939	635	601
	3.001	255	255		3.001	333	381		3.001	362	353		3.001	334	350		2.966	337	318		2.966	508	501		2.966	472	521		2.966	528	508		2.958	418	485		2.958	513	460		2.958	473	584		2.958	636	603
	3.02	255	254		3.02	336	382		3.02	364	355		3.02	333	350		2.985	339	322		2.985	509	501		2.985	470	522		2.985	528	510		2.975	421	489		2.975	512	461		2.975	474	586		2.975	639	606
	3.039	257	254		3.039	335	382		3.039	365	354		3.039	335	349		3.004	340	321		3.004	510	502		3.004	472	523		3.004	530	509		2.994	422	488		2.994	517	463		2.994	474	589		2.994	640	607
	3.066	258	254		3.066	338	382		3.066	362	355		3.066	335	349		3.031	341	323		3.031	511	503		3.031	472	524		3.031	532	513		3.021	424	491		3.021	517	464		3.021	477	589		3.021	642	610
	3.085	258	255		3.085	337	382		3.085	367	355		3.085	335	351		3.05	342	325		3.05	514	505		3.05	474	524		3.05	534	515		3.04	427	495		3.04	519	466		3.04	479	591		3.04	643	610
	3.104	258	255		3.104	336	382		3.104	366	355		3.104	335	352		3.068	343	326		3.068	513	504		3.068	476	526		3.068	534	517		3.059	428	493		3.059	521	467		3.059	481	592		3.059	644	612
	3.123	260	258		3.123	338	382		3.123	368	355		3.123	337	351		3.096	344	328		3.096	514	505		3.096	476	527		3.096	534	518		3.086	431	497		3.086	522	470		3.086	481	594		3.086	645	616
	3.14	260	258		3.14	338	382		3.14	368	356		3.14	338	352		3.115	346	330		3.115	516	508		3.115	478	528		3.115	535	519		3.105	432	497		3.105	525	470		3.105	483	598		3.105	646	617
	3.169	261	257		3.169	341	382		3.169	367	357		3.169	337	352		3.133	346	331		3.133	516	507		3.133	478	529		3.133	537	521		3.124	435	499		3.124	525	472		3.124	484	598		3.124	646	620
	3.186	262	257		3.186	340	381		3.186	370	357		3.186	339	354		3.151	347	333		3.151	518	507		3.151	478	528		3.151	537	521		3.143	437	501		3.143	527	472		3.143	486	602		3.143	651	620
	3.205	263	258		3.205	340	382		3.205	368	357		3.205	339	355		3.179	349	334		3.179	518	508		3.179	480	529		3.179	538	523		3.161	437	502		3.161	527	474		3.161	487	601		3.161	651	621
	3.233	263	258		3.233	341	382		3.233	370	357		3.233	339	355		3.198	350	335		3.198	521	511		3.198	479	530		3.198	540	524		3.189	441	504		3.189	530	477		3.189	489	604		3.189	651	625
	3.251	265	259		3.251	341	382		3.251	369	358		3.251	341	356		3.216	353	335		3.216	521	508		3.216	482	530		3.216	540	523		3.208	442	505		3.208	532	478		3.208	491	606		3.208	654	626
	3.27	267	259		3.27	342	382		3.27	370	360		3.27	340	354		3.235	352	339		3.235	522	509		3.235	482	532		3.235	541	527		3.225	444	507		3.225	532	478		3.225	491	607		3.225	655	628
	3.289	267	260		3.289	341	382		3.289	370	358		3.289	341	355		3.263	353	339		3.263	522	510		3.263	483	533		3.263	542	526		3.254	446	511		3.254	535	480		3.254	493	609		3.254	658	628
	3.308	267	260		3.308	343	382		3.308	370	358		3.308	341	357		3.281	354	340		3.281	523	511		3.281	483	533		3.281	542	527		3.273	448	511		3.273	536	481		3.273	496	609		3.273	656	631
	3.335	268	262		3.335	342	381		3.335	371	359		3.335	342	357		3.3	356	342		3.3	525	512		3.3	484	534		3.3	545	529		3.29	451	513		3.29	538	484		3.29	497	610		3.29	658	631
	3.354	269	262		3.354	343	381		3.354	373	359		3.354	343	358		3.319	357	342		3.319	524	511		3.319	486	536		3.319	545	529		3.309	452	515		3.309	539	484		3.309	498	613		3.309	659	633
	3.373	269	263		3.373	343	381		3.373	371	361		3.373	342	358		3.346	359	343		3.346	526	512		3.346	486	535		3.346	546	531		3.336	452	515		3.336	542	487		3.336	498	614		3.336	661	636
	3.4	270	263		3.4	344	382		3.4	373	361		3.4	344	359		3.365	360	345		3.365	528	512		3.365	488	535		3.365	546	530		3.355	454	518		3.355	542	486		3.355	501	617		3.355	663	635
	3.419	272	262		3.419	346	382		3.419	373	361		3.419	344	359		3.383	361	347		3.383	527	514		3.383	488	537		3.383	547	532		3.374	457	520		3.374	543	488		3.374	502	618		3.374	664	638
	3.436	273	262		3.436	345	382		3.436	374	360		3.436	345	359		3.411	362	348		3.411	528	514		3.411	488	538		3.411	548	533		3.393	458	521		3.393	546	487		3.393	503	619		3.393	666	640
	3.455	274	262		3.455	345	381		3.455	373	362		3.455	346	359		3.429	362	349		3.429	530	514		3.429	491	538		3.429	549	533		3.42	460	521		3.42	548	489		3.42	505	619		3.42	665	640
	3.484	275	265		3.484	345	382		3.484	374	362		3.484	345	360		3.448	364	350		3.448	532	515		3.448	490	539		3.448	550	535		3.439	463	523		3.439	548	493		3.439	506	621		3.439	666	644
	3.501	275	265		3.501	346	381		3.501	374	360		3.501	347	360		3.466	366	352		3.466	531	515		3.466	491	541		3.466	550	536		3.458	463	525		3.458	550	492		3.458	508	623		3.458	667	644
	3.52	276	264		3.52	348	382		3.52	375	364		3.52	346	360		3.485	366	353		3.485	531	517		3.485	491	540		3.485	550	536		3.485	466	526		3.485	550	494		3.485	508	624		3.485	668	646
	3.539	276	264		3.539	348	381		3.539	375	362		3.539	348	360		3.513	367	355		3.513	532	518		3.513	493	541		3.513	554	538		3.504	468	527		3.504	552	494		3.504	510	626		3.504	670	646
	3.566	278	265		3.566	347	382		3.566	376	362		3.566	348	361		3.531	369	355		3.531	533	519		3.531	494	542		3.531	554	539		3.523	469	529		3.523	555	497		3.523	512	627		3.523	670	649
	3.585	279	265		3.585	349	382		3.585	375	363		3.585	348	361		3.55	369	357		3.55	534	518		3.55	494	542		3.55	553	539		3.54	471	531		3.54	555	498		3.54	512	628		3.54	671	650
	3.604	280	268		3.604	347	381		3.604	377	363		3.604	350	363		3.578	371	359		3.578	535	520		3.578	495	543		3.578	554	540		3.559	471	531		3.559	558	499		3.559	513	632		3.559	673	651
	3.631	282	268		3.631	350	382		3.631	377	364		3.631	348	361		3.596	371	359		3.596	536	519		3.596	495	543		3.596	556	542		3.586	474	533		3.586	558	500		3.586	514	631		3.586	675	653
	3.65	282	267		3.65	348	382		3.65	378	362		3.65	349	363		3.615	372	361		3.615	537	520		3.615	497	544		3.615	556	543		3.605	477	536		3.605	559	501		3.605	516	632		3.605	676	652
	3.669	282	267		3.669	349	382		3.669	378	364		3.669	351	364		3.634	374	362		3.634	537	520		3.634	498	545		3.634	557	542		3.624	478	536		3.624	561	502		3.624	519	634		3.624	676	656
	3.688	284	267		3.688	350	382		3.688	377	364		3.688	350	364		3.661	374	363		3.661	538	521		3.661	498	545		3.661	558	544		3.651	481	538		3.651	562	504		3.651	519	635		3.651	678	658
	3.705	284	268		3.705	349	382		3.705	378	364		3.705	353	365		3.68	376	363		3.68	538	521		3.68	500	547		3.68	559	545		3.67	481	538		3.67	564	505		3.67	520	636		3.67	678	657
	3.734	285	268		3.734	351	382		3.734	378	366		3.734	351	363		3.698	377	364		3.698	541	521		3.698	498	547		3.698	560	546		3.689	483	540		3.689	565	507		3.689	520	637		3.689	679	660
	3.751	285	269		3.751	350	382		3.751	377	364		3.751	352	365		3.716	377	366		3.716	541	522		3.716	499	548		3.716	560	546		3.708	484	542		3.708	565	506		3.708	523	640		3.708	681	660
	3.77	286	269		3.77	351	382		3.77	378	365		3.77	352	364		3.744	379	367		3.744	541	522		3.744	501	548		3.744	560	547		3.735	485	543		3.735	568	507		3.735	525	640		3.735	682	661
	3.798	286	270		3.798	351	381		3.798	379	366		3.798	352	365		3.763	380	368		3.763	543	525		3.763	501	548		3.763	561	548		3.754	487	545		3.754	569	510		3.754	525	641		3.754	683	663
	3.816	288	271		3.816	351	382		3.816	378	365		3.816	354	365		3.781	380	368		3.781	542	525		3.781	504	548		3.781	561	548		3.773	489	545		3.773	571	512		3.773	527	642		3.773	683	664
	3.835	288	271		3.835	352	382		3.835	379	367		3.835	353	366		3.8	380	370		3.8	543	525		3.8	503	550		3.8	563	551		3.791	491	547		3.791	570	511		3.791	528	645		3.791	684	667
	3.854	289	273		3.854	352	382		3.854	381	366		3.854	354	367		3.828	382	370		3.828	544	525		3.828	504	551		3.828	563	552		3.819	492	548		3.819	573	513		3.819	529	647		3.819	686	666
	3.881	289	274		3.881	354	382		3.881	381	367		3.881	354	366		3.846	383	372		3.846	544	526		3.846	505	550		3.846	565	553		3.838	495	550		3.838	574	514		3.838	530	647		3.838	687	668
	3.9	289	278		3.9	352	381		3.9	380	367		3.9	354	366		3.865	384	374		3.865	546	528		3.865	506	551		3.865	564	552		3.855	496	551		3.855	575	516		3.855	532	647		3.855	688	670
	3.919	289	279		3.919	353	382		3.919	380	366		3.919	355	367		3.893	386	373		3.893	545	526		3.893	507	552		3.893	565	553		3.874	496	552		3.874	576	518		3.874	534	649		3.874	688	671
	3.938	289	280		3.938	353	382		3.938	381	369		3.938	355	367		3.911	385	375		3.911	547	528		3.911	508	553		3.911	565	555		3.901	498	554		3.901	577	519		3.901	535	650		3.901	690	674
	3.965	290	280		3.965	354	382		3.965	381	368		3.965	358	368		3.93	389	376		3.93	547	527		3.93	508	552		3.93	565	555		3.92	498	555		3.92	578	519		3.92	537	652		3.92	691	675
	3.984	290	282		3.984	355	382		3.984	380	369		3.984	356	368		3.948	388	377		3.948	548	528		3.948	508	554		3.948	567	556		3.939	501	556		3.939	579	521		3.939	537	653		3.939	691	675
	4.003	291	282		4.003	355	381		4.003	381	367		4.003	356	368		3.966	389	379		3.966	550	530		3.966	508	555		3.966	567	556		3.966	504	557		3.966	581	522		3.966	539	653		3.966	693	675
	4.03	291	284		4.03	354	382		4.03	381	368		4.03	357	369		3.995	390	379		3.995	550	529		3.995	511	555		3.995	567	557		3.985	504	559		3.985	583	523		3.985	541	655		3.985	692	675
	4.049	292	284		4.049	355	382		4.049	382	369		4.049	358	369		4.013	391	379		4.013	550	530		4.013	510	556		4.013	569	559		4.004	507	559		4.004	583	524		4.004	541	655		4.004	694	678
	4.066	292	285		4.066	355	382		4.066	383	368		4.066	360	368		4.031	392	380		4.031	550	530		4.031	510	555		4.031	569	560		4.023	506	560		4.023	585	525		4.023	542	658		4.023	695	679
	4.085	292	286		4.085	357	382		4.085	382	370		4.085	358	369		4.05	393	381		4.05	550	531		4.05	511	556		4.05	569	561		4.041	508	562		4.041	585	526		4.041	543	658		4.041	695	680
	4.104	294	288		4.104	356	382		4.104	381	369		4.104	358	369		4.078	392	383		4.078	552	530		4.078	512	558		4.078	571	560		4.069	510	565		4.069	588	527		4.069	544	659		4.069	697	680
	4.131	294	290		4.131	356	382		4.131	383	369		4.131	358	371		4.096	393	383		4.096	553	532		4.096	514	555		4.096	570	561		4.088	511	564		4.088	588	527		4.088	549	660		4.088	698	682
	4.15	294	291		4.15	356	381		4.15	383	369		4.15	359	369		4.115	394	383		4.115	555	533		4.115	513	558		4.115	572	562		4.105	512	567		4.105	588	529		4.105	548	661		4.105	698	683
	4.169	295	292		4.169	357	382		4.169	383	369		4.169	360	370		4.143	396	385		4.143	554	531		4.143	514	558		4.143	572	562		4.134	514	566		4.134	591	530		4.134	550	662		4.134	699	684
	4.196	295	292		4.196	358	382		4.196	381	371		4.196	360	370		4.161	396	387		4.161	554	534		4.161	517	558		4.161	572	563		4.153	516	568		4.153	590	532		4.153	551	664		4.153	700	686
	4.215	294	294		4.215	358	382		4.215	382	370		4.215	360	371		4.18	398	387		4.18	556	533		4.18	516	560		4.18	573	564		4.17	518	570		4.17	592	532		4.17	552	665		4.17	702	687
	4.234	294	294		4.234	359	382		4.234	383	371		4.234	360	371		4.199	398	387		4.199	555	534		4.199	516	559		4.199	573	564		4.189	517	572		4.189	593	534		4.189	554	665		4.189	702	688
	4.253	294	294		4.253	358	382		4.253	383	371		4.253	360	372		4.216	399	390		4.216	557	534		4.216	517	560		4.216	574	565		4.216	521	572		4.216	594	535		4.216	555	666		4.216	703	688
	4.28	297	295		4.28	359	381		4.28	384	370		4.28	362	373		4.245	400	388		4.245	557	534		4.245	520	561		4.245	575	565		4.235	521	573		4.235	597	536		4.235	557	667		4.235	704	689
	4.299	297	295		4.299	359	382		4.299	383	372		4.299	361	372		4.263	399	390		4.263	556	535		4.263	517	559		4.263	576	566		4.254	522	573		4.254	596	536		4.254	558	669		4.254	704	692
	4.316	295	294		4.316	359	381		4.316	383	371		4.316	362	373		4.281	402	392		4.281	557	535		4.281	518	562		4.281	575	566		4.273	525	576		4.273	597	537		4.273	558	670		4.273	707	691
	4.335	295	294		4.335	359	382		4.335	384	371		4.335	362	371		4.309	402	392		4.309	558	535		4.309	519	561		4.309	576	567		4.3	525	576		4.3	599	538		4.3	561	671		4.3	706	693
	4.364	296	294		4.364	360	382		4.364	386	371		4.364	362	373		4.328	404	394		4.328	561	539		4.328	520	563		4.328	578	569		4.319	528	577		4.319	599	540		4.319	561	671		4.319	707	694
	4.381	296	297		4.381	359	382		4.381	384	372		4.381	362	374		4.346	404	393		4.346	559	537		4.346	521	563		4.346	577	569		4.338	529	579		4.338	601	539		4.338	564	673		4.338	708	695
	4.4	297	297		4.4	361	382		4.4	385	372		4.4	363	374		4.374	404	394		4.374	559	537		4.374	520	563		4.374	578	570		4.356	529	580		4.356	602	542		4.356	563	675		4.356	710	697
	4.428	297	295		4.428	360	382		4.428	385	372		4.428	364	373		4.393	406	395		4.393	559	537		4.393	521	564		4.393	578	570		4.384	531	581		4.384	603	543		4.384	565	676		4.384	710	696
	4.446	297	295		4.446	361	382		4.446	384	372		4.446	364	373		4.411	406	396		4.411	562	537		4.411	521	564		4.411	580	571		4.403	531	582		4.403	603	543		4.403	566	675		4.403	711	697
	4.465	299	296		4.465	361	381		4.465	384	373		4.465	364	374		4.43	406	398		4.43	562	538		4.43	523	565		4.43	580	571		4.42	534	584		4.42	605	546		4.42	568	677		4.42	711	699
	4.484	299	296		4.484	361	381		4.484	385	372		4.484	364	374		4.458	409	397		4.458	562	539		4.458	523	564		4.458	579	571		4.439	534	584		4.439	607	546		4.439	569	678		4.439	712	700
	4.503	298	297		4.503	361	382		4.503	386	373		4.503	365	375		4.476	407	398		4.476	564	539		4.476	523	564		4.476	580	574		4.466	536	586		4.466	607	548		4.466	568	677		4.466	712	702
	4.53	298	297		4.53	361	382		4.53	385	373		4.53	367	375		4.495	410	400		4.495	562	540		4.495	524	567		4.495	580	573		4.485	537	585		4.485	609	548		4.485	571	680		4.485	714	703
	4.549	300	297		4.549	363	382		4.549	387	373		4.549	365	375		4.513	410	400		4.513	564	541		4.513	524	566		4.513	581	573		4.504	538	588		4.504	609	548		4.504	572	681		4.504	714	704
	4.568	300	299		4.568	362	381		4.568	385	373		4.568	365	374		4.541	410	403		4.541	564	542		4.541	526	565		4.541	580	575		4.531	539	589		4.531	611	550		4.531	572	683		4.531	716	704
	4.595	298	299		4.595	362	382		4.595	385	373		4.595	366	374		4.56	411	401		4.56	564	541		4.56	527	567		4.56	581	575		4.55	541	589		4.55	610	551		4.55	574	682		4.55	716	705
	4.614	298	298		4.614	361	381		4.614	387	374		4.614	366	375		4.578	413	402		4.578	566	543		4.578	528	568		4.578	584	576		4.569	542	590		4.569	612	553		4.569	576	683		4.569	716	706
	4.631	299	298		4.631	363	382		4.631	385	373		4.631	368	376		4.596	414	403		4.596	565	542		4.596	527	569		4.596	583	575		4.588	543	591		4.588	613	554		4.588	576	684		4.588	719	706
	4.65	299	300		4.65	364	382		4.65	385	376		4.65	368	376		4.615	414	403		4.615	568	542		4.615	529	568		4.615	583	575		4.615	544	592		4.615	614	554		4.615	577	685		4.615	718	709
	4.678	301	300		4.678	363	381		4.678	388	374		4.678	368	376		4.643	415	405		4.643	566	543		4.643	528	568		4.643	584	577		4.634	547	594		4.634	615	555		4.634	578	688		4.634	719	708
	4.696	301	298		4.696	365	382		4.696	386	374		4.696	367	377		4.661	415	406		4.661	567	543		4.661	529	568		4.661	584	578		4.653	548	593		4.653	615	556		4.653	582	686		4.653	719	709
	4.715	299	298		4.715	363	381		4.715	388	375		4.715	369	377		4.68	416	406		4.68	568	545		4.68	529	568		4.68	584	577		4.67	548	596		4.67	617	557		4.67	582	688		4.67	720	710
	4.734	299	299		4.734	365	382		4.734	386	374		4.734	369	378		4.708	416	407		4.708	567	544		4.708	530	569		4.708	584	578		4.699	548	597		4.699	619	557		4.699	583	689		4.699	722	710
	4.761	302	299		4.761	365	381		4.761	386	376		4.761	367	378		4.726	417	407		4.726	568	545		4.726	530	570		4.726	585	578		4.718	551	598		4.718	618	559		4.718	582	689		4.718	722	713
	4.78	302	301		4.78	364	382		4.78	387	376		4.78	371	376		4.745	419	408		4.745	569	545		4.745	530	571		4.745	587	580		4.735	553	599		4.735	619	560		4.735	584	692		4.735	722	712
	4.799	301	301		4.799	366	382		4.799	387	376		4.799	369	378		4.764	418	409		4.764	569	545		4.764	531	571		4.764	585	579		4.754	552	600		4.754	620	561		4.754	586	692		4.754	724	714
	4.818	301	302		4.818	365	382		4.818	388	376		4.818	369	376		4.791	420	411		4.791	572	547		4.791	531	570		4.791	586	581		4.781	554	602		4.781	622	562		4.781	587	693		4.781	725	714
	4.845	301	303		4.845	366	382		4.845	388	375		4.845	370	379		4.81	419	410		4.81	570	546		4.81	534	572		4.81	587	581		4.8	556	602		4.8	624	562		4.8	590	693		4.8	725	714
	4.864	303	305		4.864	364	382		4.864	387	377		4.864	370	380		4.828	420	410		4.828	572	546		4.828	534	571		4.828	587	582		4.819	556	602		4.819	624	564		4.819	590	694		4.819	726	717
	4.881	303	305		4.881	365	382		4.881	386	376		4.881	371	379		4.846	421	412		4.846	572	548		4.846	534	574		4.846	587	582		4.838	557	604		4.838	624	564		4.838	590	696		4.838	726	717
	4.9	302	305		4.9	366	382		4.9	388	376		4.9	369	377		4.874	422	412		4.874	573	548		4.874	534	571		4.874	587	582		4.865	559	604		4.865	626	566		4.865	591	696		4.865	729	716
	4.929	302	305		4.929	366	381		4.929	388	376		4.929	371	378		4.893	423	414		4.893	573	548		4.893	535	572		4.893	588	583		4.884	560	606		4.884	628	567		4.884	593	697		4.884	729	719
	4.946	305	307		4.946	366	380		4.946	388	377		4.946	371	378		4.911	424	413		4.911	572	547		4.911	537	574		4.911	589	583		4.903	560	606		4.903	627	567		4.903	595	697		4.903	729	719
	4.965	305	307		4.965	366	382		4.965	389	377		4.965	371	380		4.93	423	415		4.93	572	549		4.93	535	573		4.93	590	585		4.93	561	607		4.93	627	568		4.93	595	699		4.93	730	721
	4.984	303	306		4.984	366	382		4.984	388	377		4.984	373	379		4.958	425	415		4.958	573	548		4.958	537	575		4.958	591	585		4.949	562	609		4.949	630	569		4.949	595	701		4.949	731	720
	5.011	303	306		5.011	367	382		5.011	389	377		5.011	371	380		4.976	426	416		4.976	574	549		4.976	536	574		4.976	590	584		4.968	565	610		4.968	630	570		4.968	596	700		4.968	731	721
	5.03	304	308		5.03	366	381		5.03	388	377		5.03	372	379		4.995	425	418		4.995	574	550		4.995	537	574		4.995	592	586		4.985	567	611		4.985	631	571		4.985	598	702		4.985	731	721
	5.049	304	308		5.049	365	380		5.049	387	377		5.049	373	379		5.023	426	416		5.023	575	550		5.023	539	574		5.023	592	585		5.014	567	610		5.014	631	572		5.014	600	703		5.014	732	722
	5.068	304	307		5.068	368	382		5.068	389	377		5.068	372	380		5.041	427	419		5.041	576	552		5.041	538	575		5.041	592	587		5.031	568	611		5.031	632	573		5.031	600	703		5.031	733	725
	5.095	304	307		5.095	368	382		5.095	389	376		5.095	374	379		5.06	429	419		5.06	575	551		5.06	539	576		5.06	591	585		5.05	569	613		5.05	634	574		5.05	601	704		5.05	734	724
	5.114	305	307		5.114	370	382		5.114	388	378		5.114	373	381		5.079	428	419		5.079	576	552		5.079	539	575		5.079	592	586		5.069	569	615		5.069	633	575		5.069	601	704		5.069	734	725
	5.133	305	309		5.133	369	382		5.133	388	378		5.133	374	380		5.096	429	421		5.096	578	551		5.096	540	575		5.096	593	587		5.096	573	616		5.096	634	576		5.096	602	706		5.096	736	725
	5.16	305	309		5.16	366	382		5.16	389	378		5.16	374	382		5.125	431	420		5.125	577	552		5.125	539	577		5.125	592	587		5.115	572	616		5.115	636	578		5.115	603	706		5.115	736	727
	5.179	305	308		5.179	368	381		5.179	391	379		5.179	373	382		5.143	431	421		5.143	579	552		5.143	541	576		5.143	594	589		5.134	571	617		5.134	637	577		5.134	604	706		5.134	736	727
	5.196	307	308		5.196	368	381		5.196	390	379		5.196	376	380		5.161	433	421		5.161	577	551		5.161	542	577		5.161	593	588		5.153	574	618		5.153	638	578		5.153	607	708		5.153	737	728
	5.196	307	308		5.196	369	382		5.196	390	380		5.196	375	381		5.189	430	422		5.189	578	553		5.189	540	578		5.189	594	589		5.18	575	618		5.18	638	578		5.18	607	708		5.18	738	730
	5.243	306	310		5.243	369	381		5.243	390	381		5.243	376	381		5.208	434	424		5.208	578	553		5.208	543	577		5.208	595	589		5.199	576	620		5.199	639	579		5.199	608	710		5.199	739	728
	5.261	306	310		5.261	370	382		5.261	390	381		5.261	374	381		5.226	433	424		5.226	578	553		5.226	542	577		5.226	594	589		5.218	577	620		5.218	640	581		5.218	608	709		5.218	738	730
	5.28	308	309		5.28	369	381		5.28	390	380		5.28	375	381		5.245	434	425		5.245	580	553		5.245	543	579		5.245	594	591		5.236	578	622		5.236	640	582		5.236	611	710		5.236	740	731
	5.299	308	309		5.299	369	382		5.299	389	383		5.299	376	381		5.273	436	425		5.273	579	555		5.273	543	579		5.273	594	591		5.264	580	622		5.264	643	583		5.264	612	711		5.264	740	732
	5.318	307	309		5.318	370	382		5.318	391	381		5.318	375	380		5.291	434	425		5.291	579	555		5.291	543	578		5.291	596	592		5.283	581	624		5.283	642	584		5.283	612	712		5.283	741	734
	5.345	307	310		5.345	369	382		5.345	389	381		5.345	377	382		5.31	438	427		5.31	581	555		5.31	544	578		5.31	595	592		5.3	581	624		5.3	642	585		5.3	613	713		5.3	741	732
	5.364	307	310		5.364	370	382		5.364	390	382		5.364	376	382		5.329	436	427		5.329	581	556		5.329	544	579		5.329	596	592		5.329	582	626		5.329	644	585		5.329	613	713		5.329	742	733
	5.383	309	310		5.383	369	381		5.383	391	381		5.383	376	382		5.356	436	429		5.356	581	555		5.356	544	580		5.356	596	593		5.346	584	626		5.346	644	587		5.346	615	714		5.346	743	735
	5.41	309	310		5.41	370	382		5.41	389	381		5.41	376	381		5.375	438	429		5.375	581	556		5.375	548	579		5.375	597	592		5.365	584	627		5.365	646	588		5.365	617	714		5.365	743	736
	5.429	308	312		5.429	371	382		5.429	391	382		5.429	376	383		5.393	438	428		5.393	582	556		5.393	546	580		5.393	597	593		5.384	586	627		5.384	647	588		5.384	617	715		5.384	744	737
	5.448	308	312		5.448	371	382		5.448	389	381		5.448	378	382		5.411	438	430		5.411	582	556		5.411	546	581		5.411	597	594		5.411	586	629		5.411	646	590		5.411	618	717		5.411	744	736
	5.465	308	312		5.465	371	381		5.465	390	382		5.465	377	383		5.44	438	431		5.44	582	557		5.44	546	581		5.44	598	595		5.43	587	629		5.43	648	590		5.43	618	716		5.43	745	736
	5.494	310	312		5.494	370	381		5.494	389	382		5.494	378	381		5.458	438	431		5.458	583	557		5.458	546	581		5.458	600	595		5.449	592	630		5.449	648	591		5.449	619	717		5.449	746	737
	5.511	310	311		5.511	372	382		5.511	388	383		5.511	378	383		5.476	440	431		5.476	583	558		5.476	547	580		5.476	598	595		5.468	589	630		5.468	650	591		5.468	622	718		5.468	745	738
	5.53	309	311		5.53	372	382		5.53	390	382		5.53	377	383		5.504	440	431		5.504	584	558		5.504	548	581		5.504	598	597		5.495	590	633		5.495	649	593		5.495	622	719		5.495	748	739
	5.549	309	312		5.549	372	382		5.549	389	382		5.549	379	383		5.523	443	432		5.523	584	559		5.523	548	583		5.523	600	596		5.514	592	631		5.514	653	593		5.514	623	720		5.514	748	740
	5.576	309	312		5.576	371	382		5.576	389	382		5.576	378	383		5.541	442	434		5.541	584	558		5.541	549	581		5.541	599	596		5.533	594	632		5.533	651	594		5.533	625	720		5.533	748	740
	5.595	310	314		5.595	371	381		5.595	390	382		5.595	378	382		5.56	442	434		5.56	584	559		5.56	550	583		5.56	600	597		5.55	595	634		5.55	653	595		5.55	625	720		5.55	750	740
	5.614	310	315		5.614	372	382		5.614	389	383		5.614	378	384		5.579	443	434		5.579	585	558		5.579	551	583		5.579	600	597		5.579	595	634		5.579	652	596		5.579	627	721		5.579	749	741
	5.641	310	316		5.641	372	381		5.641	389	383		5.641	379	384		5.606	443	436		5.606	586	561		5.606	550	582		5.606	599	598		5.598	597	635		5.598	653	596		5.598	628	721		5.598	750	741
	5.66	310	316		5.66	372	382		5.66	391	383		5.66	379	384		5.625	444	435		5.625	584	561		5.625	552	584		5.625	600	598		5.615	597	635		5.615	656	598		5.615	629	723		5.615	750	742
	5.679	312	317		5.679	373	382		5.679	390	383		5.679	379	384		5.644	445	436		5.644	587	560		5.644	551	583		5.644	601	600		5.634	597	637		5.634	655	600		5.634	629	723		5.634	750	745
	5.698	312	317		5.698	372	382		5.698	389	384		5.698	379	383		5.661	444	436		5.661	585	561		5.661	551	583		5.661	601	598		5.661	599	639		5.661	655	599		5.661	630	726		5.661	753	744
	5.715	312	318		5.715	373	382		5.715	389	385		5.715	380	385		5.69	445	437		5.69	587	561		5.69	552	583		5.69	601	600		5.68	599	643		5.68	656	600		5.68	632	725		5.68	752	745
	5.744	312	318		5.744	371	382		5.744	390	382		5.744	379	383		5.708	448	438		5.708	586	562		5.708	552	584		5.708	602	600		5.699	602	642		5.699	656	602		5.699	632	726		5.699	752	745
	5.761	311	318		5.761	373	382		5.761	389	384		5.761	380	383		5.726	448	437		5.726	586	562		5.726	554	585		5.726	602	599		5.726	601	642		5.726	658	602		5.726	634	726		5.726	754	745
	5.78	311	317		5.78	372	382		5.78	390	382		5.78	380	385		5.754	447	438		5.754	588	562		5.754	553	584		5.754	601	601		5.745	602	644		5.745	658	602		5.745	633	727		5.745	754	747
	5.809	312	317		5.809	374	381		5.809	389	383		5.809	380	383		5.773	449	439		5.773	586	562		5.773	554	585		5.773	603	600		5.764	603	645		5.764	660	603		5.764	635	728		5.764	754	747
	5.826	312	317		5.826	374	382		5.826	390	384		5.826	380	385		5.791	448	440		5.791	588	562		5.791	554	585		5.791	603	601		5.783	604	647		5.783	661	605		5.783	636	727		5.783	755	747
	5.845	314	318		5.845	373	382		5.845	390	383		5.845	380	383		5.81	449	441		5.81	588	563		5.81	554	585		5.81	603	601		5.81	606	646		5.81	660	606		5.81	637	729		5.81	757	748
	5.864	314	318		5.864	374	382		5.864	390	385		5.864	381	383		5.838	451	441		5.838	587	563		5.838	556	586		5.838	602	602		5.829	605	649		5.829	661	606		5.829	638	730		5.829	756	748
	5.891	314	319		5.891	374	381		5.891	390	382		5.891	380	386		5.856	450	440		5.856	589	565		5.856	555	586		5.856	603	602		5.848	607	649		5.848	662	607		5.848	639	730		5.848	757	750
	5.91	314	319		5.91	373	381		5.91	389	384		5.91	383	384		5.875	451	442		5.875	589	563		5.875	555	588		5.875	604	602		5.865	608	650		5.865	662	607		5.865	639	730		5.865	758	749
	5.929	312	321		5.929	375	382		5.929	390	384		5.929	381	384		5.894	452	442		5.894	590	562		5.894	557	586		5.894	605	603		5.894	608	652		5.894	663	608		5.894	640	732		5.894	757	747
	5.948	312	321		5.948	375	382		5.948	389	383		5.948	381	385		5.921	452	443		5.921	590	564		5.921	557	587		5.921	604	602		5.911	611	651		5.911	664	609		5.911	641	732		5.911	759	749
	5.975	314	319		5.975	375	382		5.975	389	384		5.975	382	384		5.94	452	443		5.94	591	564		5.94	557	587		5.94	604	604		5.93	612	654		5.93	664	610		5.93	643	732		5.93	758	750
	5.994	314	319		5.994	374	382		5.994	390	384		5.994	381	387		5.958	453	444		5.958	590	566		5.958	556	588		5.958	606	605		5.949	612	653		5.949	665	611		5.949	643	734		5.949	759	750
	6.013	316	319		6.013	374	382		6.013	390	384		6.013	383	386		5.976	454	444		5.976	591	564		5.976	558	588		5.976	605	603		5.976	613	655		5.976	667	612		5.976	644	732		5.976	760	751
	6.04	316	321		6.04	375	381		6.04	390	385		6.04	383	386		6.005	454	444		6.005	591	566		6.005	557	586		6.005	605	604		5.995	613	654		5.995	667	612		5.995	644	735		5.995	761	752
	6.059	316	321		6.059	375	382		6.059	389	384		6.059	383	385		6.023	455	446		6.023	591	566		6.023	558	587		6.023	607	606		6.014	615	655		6.014	668	613		6.014	646	736		6.014	762	753
	6.076	316	320		6.076	376	382		6.076	390	385		6.076	383	385		6.041	456	446		6.041	591	566		6.041	559	587		6.041	605	607		6.041	615	656		6.041	669	614		6.041	648	735		6.041	761	753
	6.095	315	320		6.095	375	382		6.095	392	385		6.095	382	385		6.06	456	446		6.06	592	566		6.06	559	588		6.06	607	609		6.06	615	656		6.06	671	614		6.06	647	736		6.06	762	754
	6.114	315	320		6.114	375	381		6.114	389	384		6.114	384	385		6.088	455	447		6.088	591	567		6.088	561	589		6.088	607	609		6.079	617	659		6.079	671	616		6.079	648	737		6.079	763	754
	6.141	316	320		6.141	372	382		6.141	390	384		6.141	383	385		6.106	456	448		6.106	591	566		6.106	560	589		6.106	606	609		6.098	617	659		6.098	670	616		6.098	649	737		6.098	762	758
	6.16	316	320		6.16	376	381		6.16	390	385		6.16	383	385		6.125	456	450		6.125	592	567		6.125	561	589		6.125	606	610		6.115	619	660		6.115	672	616		6.115	650	739		6.115	764	756
	6.179	315	322		6.179	376	382		6.179	389	385		6.179	383	386		6.144	460	447		6.144	593	567		6.144	560	589		6.144	606	608		6.144	620	661		6.144	672	618		6.144	651	739		6.144	765	758
	6.206	315	322		6.206	376	381		6.206	391	385		6.206	384	385		6.171	458	451		6.171	593	568		6.171	561	590		6.171	607	610		6.163	620	661		6.163	672	620		6.163	652	739		6.163	765	758
	6.225	316	321		6.225	375	382		6.225	391	386		6.225	384	385		6.19	460	449		6.19	593	568		6.19	561	591		6.19	608	612		6.18	621	662		6.18	674	620		6.18	654	740		6.18	767	758
	6.244	316	321		6.244	376	382		6.244	391	385		6.244	384	387		6.209	459	451		6.209	594	567		6.209	560	589		6.209	607	610		6.209	622	662		6.209	675	620		6.209	652	741		6.209	765	761
	6.263	317	321		6.263	375	381		6.263	390	386		6.263	384	386		6.236	459	451		6.236	593	568		6.236	562	591		6.236	610	611		6.226	623	663		6.226	675	621		6.226	655	742		6.226	766	761
	6.28	317	321		6.28	377	382		6.28	390	385		6.28	384	386		6.255	460	451		6.255	594	568		6.255	562	590		6.255	607	610		6.245	624	665		6.245	674	621		6.245	655	741		6.245	767	761
	6.309	318	322		6.309	376	382		6.309	390	386		6.309	384	386		6.273	460	452		6.273	595	568		6.273	562	592		6.273	608	610		6.264	626	664		6.264	675	623		6.264	656	743		6.264	768	763
	6.326	318	322		6.326	376	382		6.326	389	386		6.326	384	385		6.291	461	451		6.291	594	569		6.291	562	592		6.291	608	610		6.291	624	665		6.291	676	623		6.291	658	743		6.291	767	763
	6.345	318	324		6.345	377	382		6.345	391	386		6.345	383	388		6.319	460	452		6.319	596	570		6.319	564	591		6.319	609	611		6.31	625	666		6.31	679	624		6.31	658	744		6.31	768	764
	6.374	317	324		6.374	376	382		6.374	389	385		6.374	385	386		6.338	462	452		6.338	596	568		6.338	564	593		6.338	609	611		6.329	626	667		6.329	679	623		6.329	659	745		6.329	770	764
	6.391	317	325		6.391	375	382		6.391	390	386		6.391	385	386		6.356	463	453		6.356	595	570		6.356	564	591		6.356	609	611		6.348	628	669		6.348	679	625		6.348	660	744		6.348	769	765
	6.41	317	325		6.41	376	382		6.41	390	385		6.41	385	385		6.375	462	454		6.375	595	571		6.375	565	591		6.375	610	612		6.375	630	669		6.375	680	626		6.375	659	746		6.375	771	765
	6.429	318	323		6.429	377	381		6.429	390	385		6.429	386	386		6.403	464	455		6.403	596	570		6.403	564	591		6.403	609	612		6.394	630	670		6.394	679	627		6.394	663	745		6.394	770	766
	6.456	318	323		6.456	377	382		6.456	390	386		6.456	386	389		6.421	465	455		6.421	596	571		6.421	565	592		6.421	610	613		6.413	631	669		6.413	680	628		6.413	663	746		6.413	771	767
	6.475	319	324		6.475	377	382		6.475	390	386		6.475	387	386		6.44	464	456		6.44	596	570		6.44	565	594		6.44	609	614		6.43	631	670		6.43	682	627		6.43	663	746		6.43	772	767
	6.494	319	324		6.494	378	382		6.494	390	385		6.494	386	388		6.459	463	454		6.459	596	571		6.459	565	592		6.459	610	613		6.459	632	673		6.459	682	629		6.459	665	747		6.459	771	768
	6.513	321	324		6.513	377	381		6.513	391	386		6.513	386	387		6.486	464	456		6.486	597	571		6.486	566	592		6.486	612	614		6.476	635	672		6.476	683	630		6.476	666	749		6.476	773	768
	6.54	321	325		6.54	376	382		6.54	392	386		6.54	386	389		6.505	466	456		6.505	597	571		6.505	566	593		6.505	610	614		6.495	634	674		6.495	685	629		6.495	668	748		6.495	773	769
	6.559	319	326		6.559	377	382		6.559	391	387		6.559	386	389		6.524	466	457		6.524	597	572		6.524	567	592		6.524	611	615		6.524	634	674		6.524	685	632		6.524	668	748		6.524	773	769
	6.578	319	326		6.578	378	382		6.578	390	387		6.578	388	387		6.541	467	457		6.541	596	571		6.541	567	595		6.541	611	615		6.541	635	673		6.541	686	631		6.541	670	749		6.541	774	769
	6.595	319	327		6.595	378	382		6.595	390	388		6.595	386	388		6.57	466	458		6.57	596	572		6.57	568	594		6.57	610	614		6.56	636	674		6.56	686	631		6.56	670	750		6.56	774	772
	6.624	321	327		6.624	377	382		6.624	390	387		6.624	387	387		6.588	467	459		6.588	597	573		6.588	567	594		6.588	612	615		6.579	637	676		6.579	686	633		6.579	669	751		6.579	775	771
	6.641	321	327		6.641	378	382		6.641	392	387		6.641	386	387		6.606	468	458		6.606	597	572		6.606	568	594		6.606	611	614		6.606	638	678		6.606	688	633		6.606	670	750		6.606	774	771
	6.66	320	328		6.66	377	381		6.66	390	387		6.66	387	386		6.634	469	458		6.634	598	573		6.634	567	593		6.634	611	616		6.625	639	678		6.625	687	637		6.625	671	752		6.625	775	773
	6.679	320	328		6.679	377	381		6.679	391	388		6.679	386	386		6.653	470	460		6.653	598	573		6.653	570	595		6.653	612	616		6.644	639	678		6.644	689	635		6.644	673	752		6.644	776	774
	6.706	320	327		6.706	379	382		6.706	390	389		6.706	387	389		6.671	469	460		6.671	597	574		6.671	570	595		6.671	611	616		6.663	641	678		6.663	690	636		6.663	673	752		6.663	777	776
	6.725	320	327		6.725	379	381		6.725	391	387		6.725	387	387		6.69	470	462		6.69	600	574		6.69	569	594		6.69	612	618		6.69	641	678		6.69	690	635		6.69	674	754		6.69	776	775
	6.744	320	329		6.744	379	382		6.744	391	388		6.744	386	387		6.709	470	461		6.709	600	573		6.709	570	595		6.709	613	616		6.709	640	679		6.709	690	637		6.709	674	754		6.709	777	775
	6.763	322	329		6.763	378	381		6.763	390	387		6.763	388	388		6.736	471	461		6.736	600	574		6.736	570	595		6.736	612	617		6.728	643	681		6.728	690	638		6.728	676	754		6.728	778	775
	6.79	322	326		6.79	377	382		6.79	391	388		6.79	388	387		6.755	472	460		6.755	600	574		6.755	571	596		6.755	614	617		6.745	644	681		6.745	693	639		6.745	677	755		6.745	778	777
	6.809	321	326		6.809	379	382		6.809	389	388		6.809	387	388		6.774	470	463		6.774	599	575		6.774	571	595		6.774	613	617		6.774	644	681		6.774	691	639		6.774	677	755		6.774	779	778
	6.828	321	328		6.828	378	382		6.828	391	389		6.828	390	387		6.791	473	464		6.791	599	575		6.791	571	596		6.791	614	617		6.791	644	682		6.791	693	639		6.791	678	756		6.791	779	777
	6.855	321	328		6.855	379	382		6.855	390	389		6.855	388	388		6.82	472	463		6.82	600	575		6.82	571	596		6.82	614	617		6.81	645	683		6.81	693	641		6.81	678	757		6.81	779	777
	6.874	321	330		6.874	377	382		6.874	392	388		6.874	388	387		6.838	472	463		6.838	601	575		6.838	571	596		6.838	615	618		6.838	649	683		6.838	693	641		6.838	679	757		6.838	780	778
	6.893	322	330		6.893	378	381		6.893	392	390		6.893	389	387		6.856	474	463		6.856	600	576		6.856	572	597		6.856	613	618		6.856	647	684		6.856	695	643		6.856	681	758		6.856	781	779
	6.91	322	331		6.91	380	382		6.91	390	390		6.91	388	389		6.885	473	465		6.885	601	576		6.885	572	596		6.885	614	618		6.875	647	685		6.875	693	643		6.875	681	759		6.875	781	780
	6.939	322	331		6.939	379	382		6.939	389	387		6.939	388	387		6.903	475	464		6.903	600	575		6.903	574	599		6.903	616	619		6.894	649	686		6.894	694	643		6.894	682	760		6.894	782	780
	6.956	322	330		6.956	379	382		6.956	390	389		6.956	389	386		6.921	473	465		6.921	601	576		6.921	572	597		6.921	615	618		6.913	650	686		6.913	695	644		6.913	682	758		6.913	781	782
	6.975	325	330		6.975	379	381		6.975	389	387		6.975	388	388		6.94	474	465		6.94	601	576		6.94	571	597		6.94	615	618		6.94	652	686		6.94	695	644		6.94	683	760		6.94	783	781
	6.994	325	332		6.994	378	382		6.994	392	388		6.994	389	388		6.968	477	465		6.968	601	575		6.968	573	597		6.968	616	620		6.959	651	689		6.959	698	645		6.959	684	758		6.959	783	781
	7.021	322	332		7.021	381	381		7.021	390	389		7.021	389	387		6.986	475	467		6.986	602	577		6.986	573	597		6.986	615	619		6.978	652	687		6.978	697	645		6.978	684	760		6.978	783	782
	7.04	322	332		7.04	380	382		7.04	389	390		7.04	390	389		7.005	477	466		7.005	601	577		7.005	575	598		7.005	615	620		7.005	654	689		7.005	698	646		7.005	687	762		7.005	784	783
	7.059	324	331		7.059	381	382		7.059	390	390		7.059	389	388		7.024	477	467		7.024	601	576		7.024	573	598		7.024	615	620		7.024	654	689		7.024	698	646		7.024	686	762		7.024	784	785
	7.078	324	331		7.078	379	381		7.078	389	391		7.078	389	388		7.051	477	468		7.051	602	577		7.051	575	597		7.051	616	620		7.043	653	690		7.043	699	648		7.043	688	762		7.043	784	782
	7.105	324	332		7.105	380	382		7.105	391	392		7.105	389	388		7.07	477	468		7.07	602	577		7.07	575	597		7.07	615	620		7.06	655	692		7.06	700	648		7.06	688	762		7.06	784	784
	7.124	324	332		7.124	378	381		7.124	391	391		7.124	389	387		7.089	478	469		7.089	602	578		7.089	575	599		7.089	616	621		7.089	657	690		7.089	700	651		7.089	688	763		7.089	785	785
	7.143	323	333		7.143	380	382		7.143	389	391		7.143	390	389		7.106	479	468		7.106	603	578		7.106	575	599		7.106	616	621		7.106	657	691		7.106	700	650		7.106	690	764		7.106	785	784
	7.16	323	333		7.16	380	382		7.16	389	392		7.16	390	389		7.135	477	469		7.135	603	578		7.135	576	599		7.135	616	620		7.125	657	691		7.125	700	651		7.125	691	763		7.125	785	786
	7.189	324	333		7.189	379	382		7.189	390	390		7.189	390	388		7.153	479	471		7.153	604	579		7.153	575	598		7.153	617	621		7.144	658	693		7.144	702	651		7.144	692	766		7.144	786	786
	7.206	324	332		7.206	380	382		7.206	390	393		7.206	390	388		7.171	479	470		7.171	603	578		7.171	576	599		7.171	616	621		7.171	658	693		7.171	701	652		7.171	691	764		7.171	787	787
	7.225	324	332		7.225	379	381		7.225	390	394		7.225	391	389		7.199	479	470		7.199	604	578		7.199	576	599		7.199	615	622		7.19	660	695		7.19	703	653		7.19	693	764		7.19	788	788
	7.244	325	332		7.244	380	382		7.244	391	394		7.244	392	390		7.218	481	470		7.218	604	578		7.218	577	599		7.218	618	624		7.209	660	696		7.209	702	653		7.209	695	766		7.209	788	787
	7.271	325	332		7.271	380	382		7.271	390	393		7.271	389	390		7.236	480	471		7.236	603	580		7.236	577	599		7.236	616	623		7.236	661	695		7.236	703	654		7.236	694	766		7.236	788	788
	7.29	323	333		7.29	380	382		7.29	389	392		7.29	391	388		7.255	480	472		7.255	604	579		7.255	576	600		7.255	617	622		7.255	661	696		7.255	704	654		7.255	695	766		7.255	789	789
	7.309	323	333		7.309	380	382		7.309	389	392		7.309	389	389		7.283	482	471		7.283	603	580		7.283	577	600		7.283	616	624		7.274	662	696		7.274	705	656		7.274	695	767		7.274	788	790
	7.336	324	334		7.336	379	382		7.336	388	393		7.336	390	388		7.301	482	473		7.301	603	579		7.301	577	601		7.301	617	623		7.293	664	697		7.293	704	658		7.293	697	767		7.293	789	789
	7.355	324	334		7.355	380	382		7.355	391	391		7.355	391	387		7.32	483	473		7.32	604	579		7.32	577	601		7.32	617	623		7.31	664	699		7.31	707	657		7.31	698	768		7.31	789	791
	7.374	324	332		7.374	380	382		7.374	388	392		7.374	390	390		7.339	482	473		7.339	605	580		7.339	578	600		7.339	617	622		7.339	666	697		7.339	706	657		7.339	696	770		7.339	789	790
	7.393	325	332		7.393	381	381		7.393	388	394		7.393	392	389		7.356	482	473		7.356	605	579		7.356	579	602		7.356	617	622		7.356	666	699		7.356	706	657		7.356	699	769		7.356	791	789
	7.42	325	333		7.42	380	382		7.42	388	391		7.42	389	388		7.385	484	474		7.385	605	580		7.385	577	600		7.385	618	625		7.375	666	699		7.375	707	659		7.375	699	769		7.375	791	792
	7.439	325	333		7.439	381	382		7.439	389	390		7.439	391	389		7.403	483	474		7.403	605	580		7.403	579	601		7.403	617	624		7.404	667	701		7.404	706	659		7.404	700	771		7.404	792	793
	7.458	325	332		7.458	381	382		7.458	391	388		7.458	391	388		7.421	485	474		7.421	605	580		7.421	580	601		7.421	617	624		7.421	667	701		7.421	709	660		7.421	702	769		7.421	791	793
	7.475	325	332		7.475	381	382		7.475	388	388		7.475	390	388		7.45	484	476		7.45	605	582		7.45	579	601		7.45	618	624		7.44	670	701		7.44	708	660		7.44	702	772		7.44	792	792
	7.504	326	333		7.504	380	381		7.504	389	388		7.504	391	389		7.468	485	475		7.468	606	581		7.468	580	603		7.468	619	625		7.459	668	702		7.459	709	660		7.459	703	772		7.459	794	792
	7.521	326	333		7.521	381	382		7.521	390	390		7.521	391	389		7.486	485	476		7.486	606	581		7.486	579	603		7.486	618	624		7.486	670	702		7.486	708	662		7.486	702	771		7.486	792	795
	7.54	327	334		7.54	381	381		7.54	389	389		7.54	391	388		7.505	485	477		7.505	606	583		7.505	580	603		7.505	619	625		7.505	672	703		7.505	710	663		7.505	704	772		7.505	793	793
	7.568	327	334		7.568	381	382		7.568	391	388		7.568	392	388		7.533	486	477		7.533	605	581		7.533	580	603		7.533	619	624		7.524	672	705		7.524	711	663		7.524	704	772		7.524	795	795
	7.586	326	334		7.586	381	382		7.586	389	388		7.586	391	388		7.551	487	479		7.551	606	582		7.551	580	602		7.551	618	625		7.543	673	703		7.543	711	664		7.543	704	773		7.543	794	795
	7.605	326	334		7.605	380	382		7.605	390	388		7.605	392	391		7.57	487	477		7.57	606	581		7.57	581	603		7.57	619	626		7.57	673	705		7.57	711	664		7.57	706	773		7.57	796	794
	7.624	327	334		7.624	381	382		7.624	389	391		7.624	392	389		7.589	486	478		7.589	607	582		7.589	580	602		7.589	620	625		7.589	673	705		7.589	712	665		7.589	705	774		7.589	795	795
	7.643	327	335		7.643	380	382		7.643	388	389		7.643	391	390		7.616	487	479		7.616	606	582		7.616	581	603		7.616	620	626		7.608	673	706		7.608	711	665		7.608	707	775		7.608	796	796
	7.67	327	335		7.67	381	382		7.67	389	388		7.67	391	390		7.635	488	479		7.635	606	583		7.635	582	604		7.635	619	627		7.625	673	708		7.625	713	666		7.625	707	776		7.625	795	797
	7.689	328	334		7.689	380	382		7.689	391	389		7.689	392	388		7.654	488	480		7.654	606	583		7.654	581	603		7.654	619	625		7.654	677	707		7.654	713	667		7.654	709	776		7.654	795	797
	7.708	328	334		7.708	382	382		7.708	390	388		7.708	392	388		7.681	490	480		7.681	606	584		7.681	582	604		7.681	619	627		7.671	675	709		7.671	714	667		7.671	710	776		7.671	795	797
	7.735	327	334		7.735	382	382		7.735	389	389		7.735	392	392		7.7	489	480		7.7	608	584		7.7	582	602		7.7	621	627		7.69	677	707		7.69	715	667		7.69	710	777		7.69	796	797
	7.754	327	334		7.754	381	382		7.754	390	389		7.754	393	390		7.718	489	481		7.718	606	583		7.718	583	604		7.718	621	627		7.718	677	710		7.718	715	668		7.718	710	777		7.718	799	797
	7.771	329	334		7.771	381	381		7.771	389	390		7.771	392	389		7.736	489	480		7.736	607	584		7.736	583	603		7.736	619	626		7.736	677	709		7.736	717	670		7.736	711	778		7.736	796	799
	7.79	329	335		7.79	381	382		7.79	389	388		7.79	393	390		7.764	488	481		7.764	607	584		7.764	582	604		7.764	621	627		7.755	679	709		7.755	717	671		7.755	713	779		7.755	798	799
	7.819	326	335		7.819	381	382		7.819	390	388		7.819	392	392		7.783	491	481		7.783	606	584		7.783	583	604		7.783	620	627		7.774	678	711		7.774	717	671		7.774	714	780		7.774	799	800
	7.836	326	336		7.836	381	382		7.836	389	389		7.836	393	389		7.801	491	480		7.801	607	584		7.801	583	603		7.801	620	627		7.793	680	710		7.793	717	671		7.793	712	779		7.793	798	800
	7.855	328	336		7.855	381	382		7.855	390	388		7.855	393	391		7.82	490	481		7.82	608	583		7.82	584	605		7.82	620	629		7.82	681	711		7.82	717	671		7.82	712	780		7.82	800	799
	7.874	328	335		7.874	380	382		7.874	388	391		7.874	393	388		7.839	491	480		7.839	607	584		7.839	584	604		7.839	621	628		7.839	681	712		7.839	719	672		7.839	713	781		7.839	798	800
	7.901	330	335		7.901	382	382		7.901	390	394		7.901	392	388		7.866	492	481		7.866	609	584		7.866	584	604		7.866	622	628		7.858	684	713		7.858	719	673		7.858	713	782		7.858	798	801
	7.92	330	335		7.92	382	382		7.92	390	389		7.92	393	389		7.885	492	481		7.885	608	585		7.885	584	605		7.885	621	628		7.885	682	713		7.885	719	673		7.885	713	782		7.885	800	802
	7.939	328	334		7.939	381	381		7.939	389	393		7.939	392	388		7.904	491	482		7.904	609	585		7.904	585	604		7.904	621	628		7.904	683	712		7.904	718	674		7.904	714	782		7.904	799	802
	7.958	328	334		7.958	382	382		7.958	390	389		7.958	392	392		7.931	491	482		7.931	608	584		7.931	585	605		7.931	621	630		7.921	684	715		7.921	720	674		7.921	717	783		7.921	801	802
	7.985	329	335		7.985	382	382		7.985	388	390		7.985	393	389		7.95	492	483		7.95	608	585		7.95	584	604		7.95	621	629		7.95	684	714		7.95	721	675		7.95	717	783		7.95	801	803
	8.004	329	335		8.004	381	382		8.004	389	390		8.004	393	389		7.968	492	484		7.968	609	587		7.968	585	605		7.968	622	630		7.969	685	715		7.969	721	676		7.969	718	785		7.969	801	802
	8.023	328	335		8.023	382	382		8.023	390	388		8.023	392	390		7.986	493	484		7.986	607	585		7.986	585	605		7.986	621	629		7.986	686	717		7.986	722	677		7.986	718	784		7.986	800	804
	8.04	328	335		8.04	381	382		8.04	388	390		8.04	393	389		8.015	493	484		8.015	608	586		8.015	584	605		8.015	622	629		8.005	686	716		8.005	723	678		8.005	719	784		8.005	801	805
	8.069	329	336		8.069	382	381		8.069	390	389		8.069	393	391		8.033	494	484		8.033	608	586		8.033	586	606		8.033	622	630		8.024	687	716		8.024	724	677		8.024	720	786		8.024	803	805
	8.086	329	336		8.086	382	382		8.086	389	387		8.086	394	390		8.051	494	485		8.051	608	586		8.051	586	604		8.051	621	630		8.051	687	717		8.051	727	678		8.051	720	785		8.051	802	806
	8.105	329	335		8.105	381	382		8.105	389	388		8.105	394	391		8.079	494	486		8.079	609	587		8.079	585	606		8.079	623	630		8.07	688	718		8.07	728	679		8.07	720	786		8.07	805	805
	8.133	329	335		8.133	382	382		8.133	389	393		8.133	393	391		8.098	495	486		8.098	609	588		8.098	586	606		8.098	623	629		8.089	688	719		8.089	727	679		8.089	721	787		8.089	803	807
	8.151	329	338		8.151	383	381		8.151	389	388		8.151	393	391		8.116	496	486		8.116	609	588		8.116	586	606		8.116	622	630		8.116	691	718		8.116	728	680		8.116	721	787		8.116	803	806
	8.17	329	338		8.17	381	382		8.17	390	394		8.17	393	391		8.135	497	487		8.135	609	586		8.135	587	606		8.135	622	632		8.135	690	719		8.135	728	681		8.135	723	789		8.135	805	807
	8.189	330	335		8.189	383	382		8.189	388	388		8.189	393	390		8.163	495	486		8.163	610	586		8.163	587	605		8.163	623	630		8.154	691	719		8.154	728	681		8.154	724	789		8.154	804	807
	8.208	330	335		8.208	382	382		8.208	389	389		8.208	394	391		8.181	495	488		8.181	609	586		8.181	587	607		8.181	623	632		8.173	692	721		8.173	729	682		8.173	725	789		8.173	805	806
	8.235	329	336		8.235	382	382		8.235	388	391		8.235	392	390		8.2	496	487		8.2	609	587		8.2	588	606		8.2	623	630		8.19	691	721		8.19	729	682		8.19	726	788		8.19	804	807
	8.254	329	336		8.254	381	382		8.254	388	388		8.254	394	390		8.219	496	488		8.219	609	587		8.219	587	606		8.219	624	631		8.219	693	721		8.219	730	683		8.219	726	790		8.219	805	807
	8.273	330	336		8.273	381	382		8.273	391	389		8.273	394	391		8.236	498	488		8.236	609	587		8.236	587	607		8.236	623	632		8.236	693	722		8.236	730	683		8.236	726	789		8.236	805	808
	8.3	330	337		8.3	383	382		8.3	390	389		8.3	393	390		8.265	497	489		8.265	610	587		8.265	587	607		8.265	624	631		8.255	692	722		8.255	731	683		8.255	728	791		8.255	805	808
	8.319	330	337		8.319	381	382		8.319	389	389		8.319	394	390		8.283	499	490		8.283	609	588		8.283	589	607		8.283	625	633		8.283	694	722		8.283	730	684		8.283	727	791		8.283	807	809
	8.338	330	337		8.338	382	382		8.338	389	390		8.338	394	392		8.301	497	490		8.301	609	588		8.301	588	607		8.301	623	632		8.301	695	723		8.301	732	684		8.301	728	791		8.301	805	810
	8.355	330	335		8.355	382	382		8.355	389	389		8.355	394	391		8.329	498	491		8.329	610	588		8.329	589	607		8.329	625	632		8.32	696	724		8.32	733	686		8.32	730	793		8.32	805	808
	8.384	331	335		8.384	382	382		8.384	391	389		8.384	395	391		8.348	498	489		8.348	609	588		8.348	588	607		8.348	624	632		8.339	697	725		8.339	733	686		8.339	730	792		8.339	808	809
	8.401	331	337		8.401	381	382		8.401	389	389		8.401	394	390		8.366	499	489		8.366	610	588		8.366	588	606		8.366	624	633		8.366	696	724		8.366	734	687		8.366	729	793		8.366	807	810
	8.42	330	337		8.42	382	382		8.42	389	389		8.42	394	392		8.385	499	491		8.385	610	587		8.385	589	608		8.385	623	633		8.385	697	726		8.385	732	687		8.385	729	794		8.385	808	809
	8.439	330	337		8.439	383	382		8.439	389	391		8.439	394	390		8.413	498	491		8.413	610	589		8.413	588	607		8.413	624	633		8.404	698	726		8.404	734	689		8.404	732	794		8.404	807	812
	8.466	332	337		8.466	382	382		8.466	391	389		8.466	393	389		8.431	500	492		8.431	611	588		8.431	589	607		8.431	626	633		8.423	698	726		8.423	735	689		8.423	733	795		8.423	808	810
	8.485	332	338		8.485	383	382		8.485	392	389		8.485	393	390		8.45	500	492		8.45	611	588		8.45	589	608		8.45	624	632		8.45	699	727		8.45	734	689		8.45	733	795		8.45	808	811
	8.504	332	338		8.504	383	382		8.504	390	388		8.504	395	390		8.469	500	492		8.469	611	588		8.469	589	608		8.469	624	632		8.469	700	726		8.469	734	690		8.469	734	794		8.469	809	811
	8.523	331	338		8.523	382	382		8.523	390	389		8.523	395	390		8.486	501	492		8.486	610	588		8.486	591	608		8.486	625	635		8.488	701	727		8.488	734	691		8.488	734	797		8.488	811	811
	8.55	331	338		8.55	383	382		8.55	389	391		8.55	394	394		8.515	500	493		8.515	611	589		8.515	590	608		8.515	624	633		8.505	701	727		8.505	734	691		8.505	736	795		8.505	810	812
	8.569	332	337		8.569	383	381		8.569	391	389		8.569	395	391		8.534	501	493		8.534	611	590		8.534	590	607		8.534	625	634		8.534	701	728		8.534	735	691		8.534	734	796		8.534	810	812
	8.588	332	337		8.588	382	381		8.588	389	391		8.588	393	391		8.551	500	493		8.551	611	589		8.551	592	609		8.551	625	635		8.551	702	729		8.551	736	692		8.551	735	795		8.551	810	812
	8.605	333	337		8.605	383	381		8.605	388	388		8.605	395	389		8.58	501	493		8.58	612	589		8.58	590	608		8.58	625	633		8.57	703	729		8.57	736	693		8.57	737	796		8.57	810	813
	8.634	333	338		8.634	383	382		8.634	390	393		8.634	396	392		8.598	503	493		8.598	610	589		8.598	591	609		8.598	625	635		8.598	704	730		8.598	738	692		8.598	737	797		8.598	811	814
	8.651	333	338		8.651	383	382		8.651	389	389		8.651	394	390		8.616	501	494		8.616	612	589		8.616	590	608		8.616	625	634		8.616	705	730		8.616	737	694		8.616	738	797		8.616	811	813
	8.67	332	338		8.67	382	382		8.67	388	389		8.67	395	390		8.644	502	496		8.644	610	590		8.644	591	608		8.644	626	635		8.635	703	731		8.635	737	695		8.635	738	797		8.635	812	814
	8.699	332	338		8.699	382	381		8.699	389	390		8.699	394	390		8.663	502	495		8.663	612	589		8.663	591	607		8.663	625	633		8.654	705	731		8.654	738	694		8.654	739	799		8.654	812	813
	8.716	332	338		8.716	382	382		8.716	389	390		8.716	395	391		8.681	503	495		8.681	612	590		8.681	592	608		8.681	626	635		8.681	707	731		8.681	738	695		8.681	739	798		8.681	812	816
	8.735	332	338		8.735	383	382		8.735	392	389		8.735	395	391		8.7	504	495		8.7	611	590		8.7	592	610		8.7	625	636		8.7	706	732		8.7	738	696		8.7	740	801		8.7	812	815
	8.754	333	340		8.754	381	382		8.754	389	391		8.754	394	390		8.728	503	495		8.728	613	590		8.728	593	609		8.728	627	634		8.719	708	732		8.719	739	695		8.719	740	800		8.719	812	815
	8.781	333	340		8.781	384	382		8.781	389	389		8.781	395	391		8.746	502	496		8.746	611	590		8.746	593	608		8.746	626	636		8.746	707	733		8.746	740	697		8.746	740	802		8.746	814	815
	8.8	334	339		8.8	382	382		8.8	389	394		8.8	394	390		8.765	504	496		8.765	612	591		8.765	592	607		8.765	626	636		8.765	708	733		8.765	740	697		8.765	742	800		8.765	812	815
	8.819	334	339		8.819	383	382		8.819	389	389		8.819	394	391		8.784	505	497		8.784	611	590		8.784	593	609		8.784	625	636		8.784	709	733		8.784	741	698		8.784	742	800		8.784	812	816
	8.838	332	339		8.838	383	382		8.838	390	389		8.838	395	390		8.801	505	496		8.801	612	589		8.801	593	610		8.801	625	636		8.801	710	735		8.801	740	697		8.801	742	801		8.801	813	816
	8.865	332	339		8.865	381	382		8.865	389	390		8.865	395	390		8.83	505	497		8.83	612	590		8.83	593	610		8.83	627	635		8.83	712	735		8.83	741	698		8.83	742	802		8.83	813	818
	8.884	333	338		8.884	383	382		8.884	389	389		8.884	395	392		8.848	506	497		8.848	612	589		8.848	593	609		8.848	627	636		8.849	710	736		8.849	741	699		8.849	743	803		8.849	815	816
	8.903	333	338		8.903	382	382		8.903	389	390		8.903	394	392		8.866	506	497		8.866	611	590		8.866	592	609		8.866	626	635		8.866	711	736		8.866	741	699		8.866	744	802		8.866	814	818
	8.92	332	340		8.92	383	382		8.92	389	388		8.92	396	391		8.895	506	498		8.895	613	591		8.895	593	609		8.895	628	636		8.885	712	736		8.885	742	701		8.885	745	804		8.885	814	816
	8.949	332	340		8.949	382	382		8.949	390	389		8.949	396	391		8.913	506	498		8.913	612	590		8.913	593	610		8.913	626	636		8.904	711	737		8.904	742	700		8.904	745	804		8.904	815	817
	8.966	333	339		8.966	382	382		8.966	389	392		8.966	395	390		8.931	506	498		8.931	614	591		8.931	594	608		8.931	626	636		8.931	715	737		8.931	743	700		8.931	745	803		8.931	814	819
	8.985	333	339		8.985	384	382		8.985	389	388		8.985	397	393		8.95	508	498		8.95	612	590		8.95	594	610		8.95	626	637		8.95	713	738		8.95	744	701		8.95	746	804		8.95	817	819
	9.004	334	341		9.004	382	382		9.004	388	390		9.004	394	390		8.978	506	499		8.978	613	591		8.978	593	609		8.978	627	636		8.969	715	739		8.969	744	702		8.969	746	804		8.969	816	819
	9.031	334	341		9.031	382	382		9.031	388	389		9.031	394	390		8.996	507	499		8.996	613	591		8.996	594	608		8.996	628	637		8.996	714	739		8.996	743	701		8.996	747	805		8.996	816	817
	9.05	334	340		9.05	382	382		9.05	389	389		9.05	397	390		9.015	508	499		9.015	614	591		9.015	596	609		9.015	626	636		9.015	715	738		9.015	744	703		9.015	747	805		9.015	816	819
	9.069	334	340		9.069	383	382		9.069	388	389		9.069	394	391		9.034	508	500		9.034	614	592		9.034	594	610		9.034	628	636		9.034	716	739		9.034	744	703		9.034	747	805		9.034	816	820
	9.088	334	339		9.088	383	382		9.088	390	389		9.088	396	392		9.061	508	499		9.061	613	592		9.061	595	610		9.061	628	638		9.061	715	740		9.061	745	704		9.061	749	807		9.061	817	819
	9.115	335	339		9.115	382	382		9.115	387	389		9.115	394	392		9.08	509	499		9.08	613	593		9.08	595	610		9.08	627	638		9.08	718	740		9.08	745	704		9.08	750	807		9.08	816	820
	9.134	335	339		9.134	383	382		9.134	389	389		9.134	395	390		9.099	508	502		9.099	613	592		9.099	595	610		9.099	628	637		9.099	717	741		9.099	746	705		9.099	750	806		9.099	819	819
	9.153	334	339		9.153	382	381		9.153	388	390		9.153	394	392		9.116	509	500		9.116	613	592		9.116	596	611		9.116	628	637		9.116	717	742		9.116	746	705		9.116	751	807		9.116	818	821
	9.17	334	339		9.17	382	382		9.17	387	392		9.17	396	391		9.145	509	501		9.145	614	593		9.145	597	610		9.145	628	637		9.135	719	741		9.135	746	706		9.135	751	808		9.135	818	821
	9.199	334	341		9.199	382	382		9.199	390	388		9.199	396	391		9.163	510	502		9.163	613	592		9.163	597	611		9.163	627	639		9.163	719	742		9.163	747	706		9.163	752	810		9.163	818	822
	9.216	334	341		9.216	382	382		9.216	388	389		9.216	396	391		9.181	510	500		9.181	614	592		9.181	595	610		9.181	628	638		9.181	721	742		9.181	747	707		9.181	753	808		9.181	820	821
	9.235	334	342		9.235	383	382		9.235	386	389		9.235	395	392		9.2	510	502		9.2	613	592		9.2	595	611		9.2	628	638		9.2	721	743		9.2	747	707		9.2	754	810		9.2	820	820
	9.264	335	342		9.264	381	382		9.264	389	390		9.264	395	390		9.228	510	502		9.228	613	594		9.228	595	611		9.228	628	638		9.228	721	743		9.228	747	708		9.228	754	809		9.228	819	823
	9.281	335	343		9.281	384	382		9.281	389	388		9.281	395	390		9.246	510	502		9.246	615	594		9.246	596	610		9.246	629	638		9.246	721	743		9.246	747	709		9.246	753	810		9.246	819	823
	9.3	336	343		9.3	383	382		9.3	389	389		9.3	395	390		9.265	512	502		9.265	615	593		9.265	596	611		9.265	629	638		9.265	721	743		9.265	748	710		9.265	754	812		9.265	819	824
	9.319	336	341		9.319	383	381		9.319	388	389		9.319	396	391		9.293	510	503		9.293	615	593		9.293	596	610		9.293	629	637		9.284	722	745		9.284	749	710		9.284	755	810		9.284	820	823
	9.346	335	341		9.346	383	382		9.346	388	388		9.346	395	392		9.311	511	502		9.311	614	592		9.311	596	611		9.311	628	639		9.311	723	745		9.311	750	709		9.311	755	811		9.311	821	822
	9.365	335	342		9.365	382	382		9.365	387	390		9.365	395	394		9.33	511	502		9.33	614	592		9.33	597	612		9.33	628	637		9.33	724	746		9.33	750	711		9.33	756	811		9.33	820	823
	9.384	335	342		9.384	383	382		9.384	387	388		9.384	395	391		9.349	511	504		9.349	614	594		9.349	597	612		9.349	629	638		9.349	724	746		9.349	750	711		9.349	755	811		9.349	821	824
	9.403	334	342		9.403	383	382		9.403	387	389		9.403	396	391		9.366	512	504		9.366	614	594		9.366	597	613		9.366	628	638		9.366	725	747		9.366	750	711		9.366	757	812		9.366	822	823
	9.43	334	342		9.43	382	382		9.43	388	388		9.43	396	392		9.395	512	504		9.395	614	594		9.395	597	612		9.395	631	639		9.395	725	747		9.395	751	713		9.395	758	813		9.395	821	825
	9.449	335	343		9.449	383	382		9.449	387	389		9.449	395	392		9.413	513	502		9.413	613	593		9.413	597	613		9.413	630	640		9.414	725	746		9.414	750	712		9.414	758	814		9.414	823	824
	9.468	335	343		9.468	383	382		9.468	386	388		9.468	396	394		9.431	513	504		9.431	614	594		9.431	596	614		9.431	630	638		9.431	725	747		9.431	751	713		9.431	760	811		9.431	822	825
	9.485	335	343		9.485	382	382		9.485	387	388		9.485	395	392		9.46	513	505		9.46	615	593		9.46	598	613		9.46	631	639		9.45	726	748		9.45	751	714		9.45	759	812		9.45	825	825
	9.514	335	343		9.514	382	382		9.514	388	389		9.514	396	393		9.478	513	503		9.478	615	593		9.478	597	613		9.478	631	638		9.478	727	750		9.478	750	714		9.478	760	811		9.478	823	825
	9.531	336	342		9.531	382	382		9.531	388	388		9.531	396	391		9.496	514	505		9.496	614	596		9.496	597	615		9.496	631	639		9.496	728	749		9.496	752	715		9.496	760	812		9.496	824	826
	9.55	336	342		9.55	384	382		9.55	388	388		9.55	396	392		9.515	515	504		9.515	615	593		9.515	597	614		9.515	631	641		9.515	727	749		9.515	751	714		9.515	761	815		9.515	824	826
	9.569	335	341		9.569	382	382		9.569	386	388		9.569	395	393		9.543	512	505		9.543	614	594		9.543	597	613		9.543	631	640		9.534	728	749		9.534	753	716		9.534	761	813		9.534	824	826
	9.596	335	341		9.596	382	382		9.596	387	388		9.596	395	393		9.561	513	506		9.561	614	593		9.561	598	615		9.561	632	640		9.561	730	751		9.561	752	716		9.561	763	812		9.561	824	826
	9.615	338	342		9.615	382	382		9.615	389	390		9.615	396	395		9.58	514	504		9.58	614	593		9.58	599	615		9.58	634	640		9.58	729	750		9.58	753	716		9.58	763	812		9.58	824	827
	9.634	338	342		9.634	382	382		9.634	387	388		9.634	395	393		9.599	514	501		9.599	615	595		9.599	598	615		9.599	634	639		9.599	730	750		9.599	754	717		9.599	764	814		9.599	825	827
	9.653	335	343		9.653	384	381		9.653	389	388		9.653	397	393		9.626	515	502		9.626	614	594		9.626	598	616		9.626	633	640		9.626	730	753		9.626	753	717		9.626	765	814		9.626	825	827
	9.68	335	343		9.68	383	381		9.68	386	389		9.68	396	393		9.645	516	503		9.645	615	594		9.645	598	616		9.645	634	639		9.645	730	751		9.645	754	718		9.645	765	814		9.645	825	828
	9.699	336	344		9.699	382	382		9.699	388	388		9.699	396	393		9.664	516	505		9.664	614	594		9.664	598	616		9.664	634	641		9.664	730	752		9.664	753	718		9.664	765	816		9.664	826	827
	9.718	336	344		9.718	382	381		9.718	387	390		9.718	396	395		9.681	516	503		9.681	615	594		9.681	599	616		9.681	635	640		9.681	731	753		9.681	754	718		9.681	765	815		9.681	825	828
	9.745	336	344		9.745	382	382		9.745	388	388		9.745	396	394		9.71	516	506		9.71	615	595		9.71	598	616		9.71	635	641		9.71	732	752		9.71	755	718		9.71	767	816		9.71	826	829
	9.764	337	344		9.764	381	382		9.764	389	389		9.764	397	395		9.728	516	504		9.728	615	594		9.728	599	617		9.728	635	640		9.728	732	754		9.728	754	719		9.728	767	816		9.728	826	828
	9.781	337	344		9.781	381	382		9.781	388	388		9.781	397	394		9.746	517	506		9.746	614	594		9.746	599	616		9.746	636	640		9.746	732	753		9.746	756	719		9.746	767	817		9.746	825	828
	9.8	337	344		9.8	383	382		9.8	388	387		9.8	395	395		9.774	518	505		9.774	614	595		9.774	599	616		9.774	635	641		9.765	733	753		9.765	755	720		9.765	766	817		9.765	828	828
	9.829	335	345		9.829	380	382		9.829	388	389		9.829	397	396		9.793	516	505		9.793	615	596		9.793	599	616		9.793	635	640		9.793	733	754		9.793	754	721		9.793	767	817		9.793	827	829
	9.846	335	345		9.846	383	382		9.846	388	387		9.846	396	394		9.811	516	508		9.811	616	596		9.811	600	616		9.811	635	641		9.811	734	754		9.811	756	722		9.811	767	817		9.811	828	829
	9.865	337	344		9.865	381	382		9.865	389	389		9.865	394	395		9.83	517	507		9.83	615	596		9.83	599	619		9.83	636	641		9.83	734	756		9.83	756	721		9.83	767	818		9.83	828	830
	9.884	337	344		9.884	382	382		9.884	387	388		9.884	395	394		9.849	518	507		9.849	615	597		9.849	598	617		9.849	636	640		9.849	736	755		9.849	757	722		9.849	769	818		9.849	827	829
	9.911	337	344		9.911	383	382		9.911	388	388		9.911	397	394		9.876	517	507		9.876	615	595		9.876	599	618		9.876	636	641		9.876	736	756		9.876	756	722		9.876	771	819		9.876	830	829
	9.93	337	344		9.93	382	382		9.93	386	389		9.93	395	395		9.895	516	507		9.895	616	596		9.895	598	617		9.895	637	641		9.895	737	757		9.895	756	723		9.895	770	818		9.895	828	831
	9.949	338	343		9.949	382	382		9.949	387	388		9.949	397	394		9.914	518	509		9.914	614	598		9.914	599	619		9.914	636	642		9.914	738	756		9.914	757	723		9.914	771	819		9.914	828	830
	9.968	338	343		9.968	383	382		9.968	386	388		9.968	395	394		9.941	517	507		9.941	616	598		9.941	600	620		9.941	636	642		9.933	737	757		9.933	756	724		9.933	771	819		9.933	829	831
	9.995	338	343		9.995	382	382		9.995	387	387		9.995	396	394		9.96	518	507		9.96	616	597		9.96	599	618		9.96	636	640		9.96	737	757		9.96	758	725		9.96	771	819		9.96	829	832
	10.014	338	344		10.014	384	382		10.014	388	388		10.014	398	395		9.979	520	508		9.979	615	597		9.979	600	619		9.979	638	643		9.979	738	759		9.979	757	723		9.979	771	820		9.979	830	831
	10.033	337	344		10.033	381	382		10.033	386	388		10.033	395	398		9.996	521	509		9.996	616	597		9.996	599	618		9.996	637	641		9.996	739	759		9.996	758	725		9.996	773	818		9.996	828	831
	10.05	337	344		10.05	383	382		10.05	386	388		10.05	396	395		10.025	520	510		10.025	615	599		10.025	600	620		10.025	639	642		10.015	739	759		10.015	759	726		10.015	772	821		10.015	831	831
	10.079	337	345		10.079	382	382		10.079	386	389		10.079	396	397		10.043	518	508		10.043	615	598		10.043	600	620		10.043	638	641		10.043	739	759		10.043	759	725		10.043	773	820		10.043	830	831
	10.096	338	345		10.096	383	382		10.096	387	387		10.096	396	398		10.061	520	508		10.061	615	599		10.061	600	620		10.061	639	642		10.061	741	759		10.061	760	727		10.061	773	820		10.061	830	834
	10.115	338	344		10.115	383	382		10.115	388	388		10.115	397	398		10.08	521	509		10.08	615	599		10.08	601	620		10.08	638	644		10.08	740	759		10.08	759	726		10.08	773	822		10.08	830	833
	10.134	338	344		10.134	381	382		10.134	386	388		10.134	396	397		10.108	519	509		10.108	616	599		10.108	601	619		10.108	638	642		10.108	741	759		10.108	760	727		10.108	775	821		10.108	830	834
	10.161	338	345		10.161	383	382		10.161	386	388		10.161	396	399		10.126	521	510		10.126	616	599		10.126	602	620		10.126	639	642		10.126	740	760		10.126	760	727		10.126	774	822		10.126	832	832
	10.18	338	345		10.18	382	382		10.18	387	388		10.18	396	397		10.145	520	510		10.145	616	600		10.145	601	619		10.145	638	641		10.145	742	762		10.145	761	728		10.145	775	821		10.145	830	833
	10.199	338	346		10.199	381	382		10.199	387	387		10.199	396	397		10.164	521	510		10.164	616	602		10.164	601	620		10.164	640	641		10.164	742	763		10.164	761	728		10.164	776	822		10.164	831	833
	10.218	340	346		10.218	383	382		10.218	389	387		10.218	398	397		10.191	520	510		10.191	615	601		10.191	602	621		10.191	639	643		10.191	742	761		10.191	761	724		10.191	776	822		10.191	831	833
	10.245	340	345		10.245	381	382		10.245	387	388		10.245	396	396		10.21	520	509		10.21	615	602		10.21	601	620		10.21	640	642		10.21	744	762		10.21	762	726		10.21	777	821		10.21	831	835
	10.264	339	345		10.264	382	382		10.264	386	388		10.264	396	398		10.229	523	510		10.229	616	603		10.229	601	621		10.229	639	643		10.229	744	762		10.229	760	727		10.229	777	823		10.229	832	834
	10.283	339	345		10.283	381	382		10.283	385	389		10.283	395	398		10.246	521	510		10.246	615	603		10.246	601	620		10.246	639	642		10.246	743	764		10.246	762	727		10.246	777	821		10.246	832	834
	10.31	339	345		10.31	383	381		10.31	387	387		10.31	396	397		10.275	521	511		10.275	617	605		10.275	603	621		10.275	639	643		10.275	744	762		10.275	762	729		10.275	779	823		10.275	832	834
	10.329	339	345		10.329	381	381		10.329	387	387		10.329	398	398		10.293	521	511		10.293	615	604		10.293	603	623		10.293	640	643		10.294	745	764		10.294	762	728		10.294	779	823		10.294	832	835
	10.348	338	345		10.348	382	382		10.348	386	387		10.348	396	398		10.311	523	511		10.311	616	605		10.311	602	622		10.311	639	643		10.311	746	763		10.311	763	729		10.311	779	823		10.311	832	836
	10.365	338	345		10.365	382	382		10.365	388	388		10.365	398	399		10.33	524	510		10.33	616	605		10.33	602	623		10.33	640	643		10.34	746	764		10.34	762	730		10.34	781	824		10.34	833	835
	10.394	340	346		10.394	382	382		10.394	385	389		10.394	395	398		10.358	522	511		10.358	616	605		10.358	601	623		10.358	640	643		10.358	746	765		10.358	763	730		10.358	780	823		10.358	834	836
	10.411	340	346		10.411	381	382		10.411	387	386		10.411	397	399		10.376	523	513		10.376	616	606		10.376	601	622		10.376	640	643		10.376	746	765		10.376	764	731		10.376	781	824		10.376	833	835
	10.43	339	346		10.43	381	381		10.43	387	386		10.43	396	399		10.395	523	513		10.395	615	606		10.395	603	624		10.395	639	642		10.395	747	765		10.395	763	732		10.395	781	825		10.395	835	836
	10.449	339	346		10.449	382	382		10.449	386	387		10.449	396	400		10.423	523	513		10.423	616	608		10.423	603	622		10.423	640	643		10.414	748	765		10.414	764	732		10.414	782	824		10.414	835	838
	10.476	341	345		10.476	383	382		10.476	387	388		10.476	397	400		10.441	524	513		10.441	615	607		10.441	603	625		10.441	639	644		10.441	748	766		10.441	762	732		10.441	783	825		10.441	834	836
	10.495	341	345		10.495	381	381		10.495	385	388		10.495	397	399		10.46	522	514		10.46	616	608		10.46	602	624		10.46	639	643		10.46	748	767		10.46	765	734		10.46	783	824		10.46	834	837
	10.514	340	346		10.514	382	381		10.514	386	387		10.514	396	399		10.479	522	515		10.479	615	608		10.479	603	624		10.479	640	643		10.479	749	766		10.479	764	735		10.479	783	824		10.479	834	835
	10.533	340	346		10.533	381	380		10.533	387	389		10.533	396	398		10.506	523	513		10.506	615	608		10.506	602	625		10.506	639	643		10.506	748	767		10.506	765	733		10.506	784	825		10.506	835	837
	10.56	339	346		10.56	381	381		10.56	386	386		10.56	396	398		10.525	525	515		10.525	617	610		10.525	602	624		10.525	639	643		10.525	749	767		10.525	765	735		10.525	784	827		10.525	836	839
	10.579	339	347		10.579	382	382		10.579	387	387		10.579	398	398		10.544	525	515		10.544	615	609		10.544	605	625		10.544	641	644		10.544	750	769		10.544	766	734		10.544	785	827		10.544	835	836
	10.598	339	347		10.598	381	382		10.598	386	387		10.598	396	397		10.561	524	516		10.561	615	609		10.561	602	625		10.561	640	643		10.561	752	769		10.561	766	735		10.561	785	826		10.561	835	839
	10.615	339	349		10.615	381	382		10.615	387	386		10.615	396	399		10.58	525	517		10.58	616	609		10.58	603	625		10.58	641	643		10.59	751	769		10.59	765	736		10.59	785	828		10.59	837	837
	10.644	339	349		10.644	380	381		10.644	387	388		10.644	397	397		10.608	526	518		10.608	615	610		10.608	602	624		10.608	641	643		10.608	752	770		10.608	767	734		10.608	785	826		10.608	836	839
	10.661	341	347		10.661	380	381		10.661	385	387		10.661	396	397		10.626	527	519		10.626	616	611		10.626	602	625		10.626	639	644		10.626	752	770		10.626	767	735		10.626	787	827		10.626	837	842
	10.68	341	347		10.68	382	382		10.68	386	388		10.68	397	397		10.645	525	519		10.645	614	610		10.645	604	627		10.645	640	643		10.645	753	770		10.645	766	736		10.645	787	826		10.645	837	839
	10.709	339	347		10.709	382	382		10.709	386	387		10.709	395	398		10.673	525	519		10.673	616	610		10.673	603	626		10.673	641	644		10.673	753	771		10.673	767	736		10.673	787	827		10.673	837	841
	10.726	339	347		10.726	382	382		10.726	385	386		10.726	396	398		10.691	526	519		10.691	617	609		10.691	603	626		10.691	641	645		10.691	752	771		10.691	767	738		10.691	786	829		10.691	838	840
	10.745	340	347		10.745	381	381		10.745	388	387		10.745	396	398		10.71	525	520		10.71	615	610		10.71	603	627		10.71	641	644		10.71	754	771		10.71	767	737		10.71	787	828		10.71	837	840
	10.764	340	349		10.764	381	382		10.764	386	386		10.764	395	398		10.729	526	521		10.729	617	612		10.729	603	627		10.729	641	644		10.738	753	771		10.738	767	737		10.738	787	828		10.738	837	839
	10.783	339	349		10.783	382	382		10.783	386	387		10.783	397	396		10.756	528	522		10.756	615	611		10.756	604	628		10.756	641	644		10.756	754	772		10.756	767	737		10.756	787	828		10.756	838	840
	10.81	339	347		10.81	381	381		10.81	386	388		10.81	396	397		10.775	526	520		10.775	615	612		10.775	603	628		10.775	641	645		10.775	756	771		10.775	768	738		10.775	789	828		10.775	837	841
	10.829	341	347		10.829	382	382		10.829	386	386		10.829	396	398		10.794	527	522		10.794	615	611		10.794	603	628		10.794	641	645		10.794	755	772		10.794	769	739		10.794	789	829		10.794	837	839
	10.848	341	347		10.848	380	381		10.848	385	388		10.848	396	398		10.811	524	522		10.811	615	612		10.811	604	628		10.811	641	644		10.811	756	773		10.811	767	739		10.811	789	829		10.811	838	840
	10.875	342	347		10.875	381	381		10.875	386	386		10.875	396	400		10.84	526	523		10.84	616	612		10.84	605	628		10.84	641	644		10.84	756	773		10.84	769	739		10.84	789	828		10.84	839	841
	10.894	342	347		10.894	381	382		10.894	387	387		10.894	396	398		10.858	527	523		10.858	615	612		10.858	605	628		10.858	641	645		10.859	756	774		10.859	769	740		10.859	790	828		10.859	839	842
	10.913	340	350		10.913	380	381		10.913	386	387		10.913	396	399		10.876	528	525		10.876	615	612		10.876	605	628		10.876	641	644		10.876	757	773		10.876	770	739		10.876	791	829		10.876	838	843
	10.93	340	350		10.93	382	382		10.93	387	386		10.93	397	399		10.895	528	524		10.895	615	612		10.895	606	628		10.895	640	645		10.905	757	774		10.905	768	741		10.905	791	831		10.905	838	842
	10.959	341	348		10.959	380	381		10.959	386	387		10.959	397	399		10.923	526	526		10.923	615	613		10.923	604	627		10.923	641	645		10.923	758	775		10.923	770	742		10.923	792	829		10.923	839	842
	10.976	341	348		10.976	380	381		10.976	385	386		10.976	395	400		10.941	527	527		10.941	615	614		10.941	605	629		10.941	641	645		10.941	758	775		10.941	770	741		10.941	791	830		10.941	840	842
	10.995	340	349		10.995	381	382		10.995	386	388		10.995	396	398		10.96	527	526		10.96	615	613		10.96	607	629		10.96	642	645		10.96	758	774		10.96	771	742		10.96	793	830		10.96	840	841
	11.014	340	349		11.014	380	381		11.014	386	387		11.014	396	399		10.988	527	527		10.988	615	615		10.988	607	627		10.988	642	644		10.988	758	775		10.988	769	742		10.988	792	830		10.988	839	844
	11.041	341	348		11.041	381	382		11.041	386	387		11.041	397	399		11.006	528	526		11.006	615	614		11.006	606	628		11.006	642	644		11.006	759	777		11.006	770	743		11.006	793	831		11.006	839	842
	11.06	341	348		11.06	380	382		11.06	386	389		11.06	395	398		11.025	528	528		11.025	616	614		11.025	606	629		11.025	642	645		11.025	760	777		11.025	771	744		11.025	793	830		11.025	839	843
	11.079	342	349		11.079	380	382		11.079	386	387		11.079	396	401		11.044	529	529		11.044	614	614		11.044	606	629		11.044	642	647		11.044	760	777		11.044	771	745		11.044	794	830		11.044	840	843
	11.098	342	349		11.098	381	381		11.098	386	388		11.098	396	398		11.063	529	529		11.063	615	614		11.063	608	630		11.063	642	646		11.071	760	778		11.071	771	746		11.071	794	831		11.071	840	843
	11.125	341	350		11.125	379	380		11.125	386	386		11.125	395	398		11.09	530	530		11.09	616	615		11.09	607	630		11.09	642	645		11.09	760	778		11.09	767	747		11.09	795	831		11.09	841	843
	11.144	341	350		11.144	381	381		11.144	386	386		11.144	397	398		11.109	530	528		11.109	614	614		11.109	608	631		11.109	642	644		11.109	761	778		11.109	767	747		11.109	795	831		11.109	841	844
	11.163	341	348		11.163	381	381		11.163	387	387		11.163	395	398		11.126	529	531		11.126	613	614		11.126	608	630		11.126	642	645		11.126	761	777		11.126	768	748		11.126	796	831		11.126	841	845
	11.18	341	348		11.18	381	382		11.18	386	386		11.18	396	401		11.155	529	531		11.155	613	614		11.155	608	630		11.155	643	646		11.155	762	777		11.155	769	749		11.155	796	832		11.155	841	843
	11.209	342	349		11.209	380	381		11.209	387	388		11.209	395	399		11.173	530	531		11.173	613	616		11.173	608	630		11.173	642	645		11.173	762	779		11.173	770	750		11.173	796	832		11.173	841	844
	11.226	342	349		11.226	379	382		11.226	386	387		11.226	392	398		11.191	530	532		11.191	614	617		11.191	609	630		11.191	642	646		11.191	764	777		11.191	771	750		11.191	796	832		11.191	840	845
	11.245	343	348		11.245	380	382		11.245	386	387		11.245	394	398		11.21	531	531		11.21	614	616		11.21	611	633		11.21	642	645		11.22	763	780		11.22	771	751		11.22	797	832		11.22	841	845
	11.274	343	348		11.274	380	382		11.274	386	386		11.274	393	399		11.238	530	532		11.238	615	617		11.238	610	631		11.238	642	644		11.238	763	779		11.238	771	752		11.238	797	833		11.238	843	847
	11.291	341	347		11.291	382	382		11.291	386	386		11.291	392	399		11.256	532	532		11.256	614	615		11.256	611	630		11.256	642	646		11.256	763	779		11.256	772	752		11.256	797	834		11.256	843	845
	11.31	341	347		11.31	379	382		11.31	385	387		11.31	395	397		11.275	530	532		11.275	614	615		11.275	612	631		11.275	642	646		11.275	765	781		11.275	773	753		11.275	798	833		11.275	842	846
	11.329	342	349		11.329	380	382		11.329	385	386		11.329	392	398		11.294	531	535		11.294	614	617		11.294	612	631		11.294	642	646		11.294	767	780		11.294	773	754		11.294	798	834		11.294	843	846
	11.348	342	349		11.348	380	380		11.348	386	386		11.348	393	397		11.321	531	533		11.321	614	616		11.321	614	631		11.321	642	645		11.321	765	780		11.321	773	753		11.321	799	833		11.321	844	844
	11.375	342	349		11.375	380	381		11.375	386	388		11.375	392	399		11.34	531	534		11.34	615	618		11.34	613	631		11.34	641	646		11.34	766	781		11.34	776	756		11.34	799	834		11.34	843	848
	11.394	342	349		11.394	382	382		11.394	386	387		11.394	391	398		11.359	532	534		11.359	615	617		11.359	614	631		11.359	642	646		11.359	765	781		11.359	773	757		11.359	799	835		11.359	843	846
	11.413	343	348		11.413	380	381		11.413	385	387		11.413	394	398		11.386	530	534		11.386	614	616		11.386	614	630		11.386	642	646		11.386	766	783		11.386	774	758		11.386	800	834		11.386	842	846
	11.44	343	348		11.44	380	382		11.44	385	387		11.44	393	399		11.405	532	536		11.405	614	616		11.405	614	631		11.405	643	647		11.405	767	781		11.405	774	759		11.405	800	835		11.405	844	846
	11.459	343	348		11.459	379	381		11.459	385	387		11.459	393	397		11.424	530	536		11.424	614	616		11.424	615	631		11.424	642	645		11.424	767	782		11.424	775	760		11.424	802	835		11.424	842	845
	11.478	343	349		11.478	380	381		11.478	384	387		11.478	393	397		11.441	531	536		11.441	616	618		11.441	615	630		11.441	643	646		11.441	767	783		11.441	776	761		11.441	801	834		11.441	843	847
	11.495	342	349		11.495	381	382		11.495	383	386		11.495	392	398		11.47	531	537		11.47	614	616		11.47	617	632		11.47	642	646		11.47	768	783		11.47	775	762		11.47	801	836		11.47	844	846
	11.524	342	349		11.524	379	381		11.524	384	388		11.524	394	396		11.488	531	536		11.488	615	617		11.488	616	632		11.488	643	647		11.488	766	782		11.488	776	763		11.488	802	835		11.488	844	847
	11.541	341	350		11.541	381	381		11.541	385	386		11.541	392	398		11.506	531	539		11.506	613	618		11.506	617	631		11.506	643	647		11.506	769	783		11.506	775	764		11.506	801	836		11.506	845	846
	11.56	341	350		11.56	379	381		11.56	385	388		11.56	392	397		11.525	532	538		11.525	614	617		11.525	617	631		11.525	642	646		11.525	768	784		11.525	776	763		11.525	801	836		11.525	844	846
	11.579	342	348		11.579	379	382		11.579	385	386		11.579	393	397		11.544	533	537		11.544	615	618		11.544	617	632		11.544	643	646		11.553	768	783		11.553	777	763		11.553	802	836		11.553	844	846
	11.606	342	348		11.606	380	381		11.606	386	387		11.606	392	396		11.571	533	538		11.571	613	617		11.571	619	632		11.571	643	645		11.571	769	785		11.571	777	765		11.571	804	836		11.571	844	848
	11.625	343	349		11.625	379	381		11.625	385	387		11.625	393	395		11.59	532	539		11.59	616	618		11.59	618	633		11.59	643	646		11.59	769	784		11.59	777	764		11.59	803	837		11.59	844	848
	11.644	343	349		11.644	380	382		11.644	385	387		11.644	391	398		11.609	534	539		11.609	614	618		11.609	618	633		11.609	643	647		11.618	770	785		11.618	775	766		11.618	803	837		11.618	844	847
	11.671	344	349		11.671	379	381		11.671	382	387		11.671	392	397		11.636	533	539		11.636	614	619		11.636	618	633		11.636	643	647		11.636	770	786		11.636	776	766		11.636	803	836		11.636	845	848
	11.69	344	348		11.69	380	381		11.69	385	387		11.69	391	396		11.655	533	541		11.655	615	620		11.655	619	633		11.655	643	646		11.655	771	785		11.655	777	766		11.655	805	838		11.655	844	848
	11.709	344	348		11.709	379	381		11.709	385	387		11.709	391	398		11.674	533	539		11.674	613	620		11.674	620	634		11.674	643	646		11.674	770	785		11.674	778	768		11.674	805	837		11.674	847	848
	11.728	344	351		11.728	379	381		11.728	385	387		11.728	392	396		11.691	534	540		11.691	616	621		11.691	619	633		11.691	644	647		11.691	771	786		11.691	779	768		11.691	805	836		11.691	845	850
	11.745	344	351		11.745	380	382		11.745	385	387		11.745	391	396		11.72	533	540		11.72	615	622		11.72	619	634		11.72	643	647		11.72	773	785		11.72	778	769		11.72	805	838		11.72	845	848
	11.774	344	349		11.774	379	382		11.774	384	387		11.774	391	396		11.738	534	539		11.738	614	622		11.738	618	633		11.738	643	647		11.739	771	787		11.739	778	769		11.739	805	836		11.739	846	849
	11.793	345	349		11.793	380	381		11.793	385	388		11.793	391	395		11.756	535	541		11.756	614	622		11.756	619	634		11.756	644	647		11.756	773	787		11.756	779	770		11.756	806	838		11.756	845	849
	11.81	345	349		11.81	379	381		11.81	384	388		11.81	391	397		11.775	534	541		11.775	614	622		11.775	621	634		11.775	642	647		11.785	772	787		11.785	779	769		11.785	807	837		11.785	847	849
	11.839	344	349		11.839	379	382		11.839	384	387		11.839	391	398		11.803	534	541		11.803	615	621		11.803	620	633		11.803	643	647		11.803	774	787		11.803	778	770		11.803	807	837		11.803	846	851
	11.856	344	348		11.856	380	382		11.856	384	387		11.856	392	398		11.821	534	541		11.821	614	621		11.821	621	635		11.821	644	648		11.821	773	787		11.821	779	771		11.821	807	838		11.821	847	849
	11.875	344	348		11.875	380	382		11.875	384	386		11.875	393	397		11.84	535	541		11.84	615	622		11.84	620	634		11.84	642	646		11.84	774	789		11.84	779	773		11.84	809	838		11.84	847	850
	11.894	344	351		11.894	378	381		11.894	385	386		11.894	393	399		11.859	534	542		11.859	613	623		11.859	621	633		11.859	644	646		11.868	774	790		11.868	780	773		11.868	808	838		11.868	846	849
	11.921	343	351		11.921	378	380		11.921	383	387		11.921	391	396		11.886	534	542		11.886	613	622		11.886	621	634		11.886	643	647		11.886	774	792		11.886	779	773		11.886	808	838		11.886	846	850
	11.94	343	350		11.94	379	381		11.94	384	386		11.94	392	396		11.905	535	543		11.905	615	622		11.905	621	633		11.905	643	647		11.905	774	792		11.905	781	775		11.905	810	838		11.905	847	852
	11.959	343	350		11.959	379	382		11.959	385	386		11.959	391	397		11.924	535	543		11.924	613	622		11.924	621	635		11.924	643	647		11.924	775	791		11.924	780	775		11.924	809	839		11.924	849	850
	11.978	344	349		11.978	380	382		11.978	381	387		11.978	391	397		11.951	534	543		11.951	614	622		11.951	621	636		11.951	644	647		11.951	776	792		11.951	780	777		11.951	809	838		11.951	846	851
	12.005	344	349		12.005	379	381		12.005	383	386		12.005	392	397		11.97	535	543		11.97	614	624		11.97	622	636		11.97	644	648		11.97	776	792		11.97	782	777		11.97	811	840		11.97	848	850
	12.024	344	349		12.024	378	382		12.024	384	387		12.024	391	395		11.989	536	544		11.989	614	622		11.989	623	636		11.989	644	648		11.989	775	793		11.989	781	777		11.989	811	838		11.989	848	850
	12.043	345	349		12.043	378	382		12.043	383	387		12.043	391	396		12.006	536	544		12.006	615	623		12.006	622	636		12.006	644	647		12.016	775	794		12.016	782	778		12.016	811	841		12.016	847	851
	12.06	345	349		12.06	379	382		12.06	383	386		12.06	391	396		12.025	535	544		12.025	613	625		12.025	624	639		12.025	644	647		12.035	777	792		12.035	781	779		12.035	812	840		12.035	849	850
	12.089	344	350		12.089	379	382		12.089	384	388		12.089	391	396		12.053	536	545		12.053	614	630		12.053	623	636		12.053	643	647		12.053	777	793		12.053	781	780		12.053	811	839		12.053	846	852
	12.106	344	350		12.106	378	382		12.106	385	387		12.106	391	396		12.071	537	544		12.071	613	632		12.071	623	637		12.071	645	648		12.071	778	793		12.071	782	781		12.071	811	841		12.071	849	851
	12.125	345	350		12.125	380	382		12.125	383	389		12.125	392	397		12.09	535	543		12.09	614	632		12.09	623	638		12.09	643	647		12.09	778	793		12.09	782	780		12.09	812	840		12.09	848	852
	12.144	345	351		12.144	378	381		12.144	385	388		12.144	392	396		12.118	536	545		12.118	615	631		12.118	623	637		12.118	644	648		12.118	778	794		12.118	782	782		12.118	813	840		12.118	848	853
	12.171	346	351		12.171	379	381		12.171	383	388		12.171	391	397		12.136	537	544		12.136	614	631		12.136	624	639		12.136	643	648		12.136	777	794		12.136	782	782		12.136	814	840		12.136	850	855
	12.19	346	351		12.19	379	381		12.19	385	388		12.19	391	396		12.155	536	545		12.155	614	631		12.155	623	637		12.155	644	647		12.155	779	794		12.155	782	781		12.155	814	840		12.155	848	855
	12.209	345	351		12.209	379	382		12.209	386	387		12.209	391	397		12.174	537	546		12.174	613	630		12.174	623	638		12.174	644	648		12.183	779	795		12.183	782	784		12.183	814	841		12.183	849	855
	12.236	345	349		12.236	379	381		12.236	384	389		12.236	391	396		12.201	536	546		12.201	613	629		12.201	623	637		12.201	644	648		12.201	780	794		12.201	783	783		12.201	814	840		12.201	850	856
	12.255	345	349		12.255	378	382		12.255	385	386		12.255	391	398		12.22	536	546		12.22	614	629		12.22	625	638		12.22	645	647		12.22	780	795		12.22	784	784		12.22	815	841		12.22	849	854
	12.274	345	349		12.274	378	381		12.274	383	384		12.274	391	397		12.239	537	547		12.239	614	628		12.239	626	639		12.239	644	646		12.239	780	795		12.239	783	785		12.239	817	840		12.239	849	855
	12.293	345	350		12.293	378	382		12.293	384	385		12.293	391	397		12.256	536	546		12.256	614	626		12.256	625	637		12.256	642	648		12.266	780	796		12.266	783	786		12.266	817	840		12.266	849	856
	12.31	345	350		12.31	379	382		12.31	383	386		12.31	392	397		12.285	538	547		12.285	613	627		12.285	626	637		12.285	644	649		12.285	781	795		12.285	784	786		12.285	817	843		12.285	849	855
	12.339	345	351		12.339	378	381		12.339	382	385		12.339	393	397		12.303	538	546		12.303	614	627		12.303	627	637		12.303	644	647		12.304	780	796		12.304	783	786		12.304	817	840		12.304	849	855
	12.358	346	351		12.358	378	381		12.358	386	383		12.358	393	396		12.321	537	547		12.321	613	627		12.321	626	637		12.321	644	648		12.321	782	796		12.321	785	788		12.321	817	840		12.321	850	855
	12.375	346	350		12.375	377	381		12.375	385	384		12.375	391	397		12.34	538	547		12.34	613	626		12.34	627	638		12.34	644	648		12.35	781	796		12.35	784	789		12.35	818	840		12.35	851	855
	12.404	346	350		12.404	379	381		12.404	384	384		12.404	392	397		12.368	539	547		12.368	613	626		12.368	627	637		12.368	644	648		12.368	784	797		12.368	783	789		12.368	817	842		12.368	850	856
	12.421	346	350		12.421	379	381		12.421	385	386		12.421	391	397		12.386	538	547		12.386	612	626		12.386	628	637		12.386	646	648		12.386	782	796		12.386	784	789		12.386	817	842		12.386	851	855
	12.44	345	350		12.44	378	382		12.44	383	384		12.44	391	397		12.405	536	548		12.405	612	626		12.405	629	638		12.405	646	648		12.405	781	797		12.405	784	789		12.405	818	841		12.405	850	856
	12.459	345	349		12.459	378	381		12.459	383	387		12.459	392	397		12.433	537	548		12.433	613	626		12.433	627	640		12.433	645	649		12.433	784	798		12.433	784	789		12.433	819	841		12.433	850	854
	12.486	346	349		12.486	378	382		12.486	384	383		12.486	391	396		12.451	538	549		12.451	613	626		12.451	627	638		12.451	645	648		12.451	783	796		12.451	784	790		12.451	819	843		12.451	849	856
	12.505	346	350		12.505	378	381		12.505	382	383		12.505	391	397		12.47	538	549		12.47	614	626		12.47	628	638		12.47	645	647		12.47	784	799		12.47	786	792		12.47	818	843		12.47	851	857
	12.524	346	350		12.524	378	382		12.524	384	384		12.524	391	397		12.489	539	550		12.489	613	625		12.489	629	638		12.489	646	648		12.498	784	798		12.498	784	792		12.498	819	844		12.498	852	855
	12.543	347	351		12.543	379	381		12.543	384	383		12.543	391	398		12.516	538	550		12.516	612	626		12.516	628	639		12.516	644	648		12.516	783	800		12.516	784	792		12.516	819	844		12.516	850	855
	12.57	347	351		12.57	378	382		12.57	385	384		12.57	391	396		12.535	538	550		12.535	614	626		12.535	628	639		12.535	646	650		12.535	785	798		12.535	784	793		12.535	819	844		12.535	851	856
	12.589	346	350		12.589	379	382		12.589	384	384		12.589	392	397		12.554	538	549		12.554	612	626		12.554	629	639		12.554	644	648		12.554	786	798		12.554	786	793		12.554	819	844		12.554	852	856
	12.608	346	350		12.608	378	381		12.608	383	385		12.608	390	398		12.571	538	549		12.571	614	626		12.571	628	639		12.571	644	649		12.571	785	799		12.571	788	795		12.571	819	844		12.571	851	856
	12.635	347	350		12.635	379	382		12.635	382	386		12.635	390	396		12.6	540	550		12.6	613	626		12.6	628	639		12.6	645	647		12.6	786	799		12.6	787	794		12.6	820	844		12.6	853	857
	12.654	347	350		12.654	377	382		12.654	383	383		12.654	391	397		12.618	539	550		12.618	614	627		12.618	630	638		12.618	645	648		12.618	785	798		12.618	788	794		12.618	820	845		12.618	851	856
	12.671	346	350		12.671	377	382		12.671	383	383		12.671	389	397		12.636	539	551		12.636	612	627		12.636	629	640		12.636	646	649		12.636	785	800		12.636	787	795		12.636	821	846		12.636	851	857
	12.69	346	351		12.69	378	382		12.69	383	383		12.69	390	396		12.655	539	551		12.655	613	625		12.655	630	640		12.655	645	647		12.665	786	801		12.665	788	795		12.665	821	846		12.665	851	857
	12.709	346	351		12.709	377	382		12.709	382	383		12.709	390	397		12.683	540	552		12.683	613	627		12.683	631	640		12.683	645	649		12.683	788	799		12.683	791	795		12.683	821	848		12.683	851	856
	12.736	347	350		12.736	378	382		12.736	383	383		12.736	390	397		12.701	540	551		12.701	613	626		12.701	631	640		12.701	645	649		12.701	787	801		12.701	791	797		12.701	823	846		12.701	852	858
	12.755	347	350		12.755	377	382		12.755	383	384		12.755	391	397		12.72	540	551		12.72	614	627		12.72	631	639		12.72	645	649		12.72	788	801		12.72	791	798		12.72	822	847		12.72	852	858
	12.774	346	351		12.774	378	382		12.774	383	384		12.774	389	395		12.748	540	552		12.748	613	626		12.748	631	639		12.748	646	649		12.748	788	802		12.748	791	797		12.748	822	847		12.748	852	858
	12.801	346	351		12.801	378	382		12.801	384	383		12.801	390	397		12.766	540	552		12.766	613	625		12.766	630	638		12.766	644	649		12.766	788	802		12.766	791	798		12.766	822	849		12.766	852	859
	12.82	348	349		12.82	378	382		12.82	382	383		12.82	391	398		12.785	540	552		12.785	613	627		12.785	630	640		12.785	645	649		12.785	789	802		12.785	793	799		12.785	823	848		12.785	853	859
	12.839	348	349		12.839	378	382		12.839	383	383		12.839	391	396		12.804	541	552		12.804	614	626		12.804	631	640		12.804	645	648		12.804	788	802		12.804	793	798		12.804	825	849		12.804	853	859
	12.858	347	351		12.858	378	382		12.858	385	384		12.858	391	396		12.821	541	553		12.821	616	626		12.821	632	639		12.821	645	649		12.831	789	801		12.831	795	799		12.831	825	849		12.831	852	857
	12.876	347	351		12.876	378	381		12.876	384	382		12.876	391	397		12.85	540	554		12.85	615	626		12.85	631	640		12.85	646	648		12.85	789	804		12.85	794	800		12.85	825	848		12.85	853	859
	12.904	347	349		12.904	379	382		12.904	383	383		12.904	391	395		12.869	540	553		12.869	614	627		12.869	631	640		12.869	645	648		12.869	789	804		12.869	794	802		12.869	824	849		12.869	853	859
	12.923	347	349		12.923	379	382		12.923	383	383		12.923	391	396		12.886	541	554		12.886	614	626		12.886	631	639		12.886	646	649		12.896	791	804		12.896	794	803		12.896	825	850		12.896	853	859
	12.94	347	350		12.94	378	382		12.94	383	385		12.94	391	395		12.905	541	554		12.905	614	626		12.905	631	640		12.905	645	648		12.915	790	803		12.915	795	803		12.915	826	851		12.915	853	859
	12.969	349	350		12.969	378	382		12.969	384	383		12.969	392	394		12.933	542	552		12.933	615	626		12.933	633	640		12.933	645	649		12.933	790	803		12.933	797	804		12.933	825	852		12.933	852	860
	12.986	349	351		12.986	377	381		12.986	383	383		12.986	390	395		12.951	542	555		12.951	615	627		12.951	631	641		12.951	646	648		12.951	790	803		12.951	796	805		12.951	827	853		12.951	854	859
	13.005	347	351		13.005	378	381		13.005	382	383		13.005	390	395		12.97	541	555		12.97	615	627		12.97	632	640		12.97	645	649		12.979	791	804		12.979	797	806		12.979	826	851		12.979	853	859
	13.033	347	350		13.033	378	382		13.033	382	384		13.033	391	396		12.998	541	554		12.998	614	626		12.998	634	640		12.998	646	649		12.998	791	804		12.998	798	805		12.998	827	853		12.998	854	858
	13.051	347	350		13.051	378	382		13.051	383	383		13.051	389	395		13.016	540	554		13.016	615	626		13.016	635	640		13.016	645	648		13.016	792	805		13.016	798	805		13.016	827	853		13.016	854	860
	13.07	347	351		13.07	378	381		13.07	382	383		13.07	390	395		13.035	542	556		13.035	615	626		13.035	636	640		13.035	644	649		13.035	793	803		13.035	798	806		13.035	827	854		13.035	855	859
	13.089	347	351		13.089	377	382		13.089	383	382		13.089	390	396		13.054	542	554		13.054	615	627		13.054	636	640		13.054	645	649		13.063	791	805		13.063	798	806		13.063	827	854		13.063	858	860
	13.108	349	350		13.108	377	382		13.108	383	383		13.108	390	396		13.081	541	555		13.081	616	626		13.081	636	640		13.081	645	649		13.081	792	806		13.081	798	807		13.081	826	853		13.081	859	860
	13.135	349	350		13.135	378	382		13.135	381	384		13.135	391	395		13.1	541	554		13.1	615	627		13.1	635	640		13.1	645	650		13.1	794	806		13.1	799	807		13.1	827	853		13.1	861	860
	13.154	347	349		13.154	378	381		13.154	382	383		13.154	389	395		13.119	542	554		13.119	614	626		13.119	635	640		13.119	644	648		13.128	791	806		13.128	801	808		13.128	827	853		13.128	860	861
	13.173	347	349		13.173	377	380		13.173	383	383		13.173	390	396		13.136	543	556		13.136	616	627		13.136	635	640		13.136	644	649		13.146	793	805		13.146	803	808		13.146	827	853		13.146	860	862
	13.2	347	352		13.2	378	381		13.2	382	384		13.2	389	394		13.165	543	554		13.165	616	626		13.165	635	641		13.165	644	649		13.165	791	806		13.165	802	807		13.165	829	854		13.165	860	862
	13.219	347	352		13.219	378	382		13.219	384	382		13.219	389	396		13.183	542	555		13.183	617	628		13.183	635	640		13.183	645	649		13.184	792	805		13.184	801	808		13.184	828	853		13.184	859	862
	13.238	347	350		13.238	379	382		13.238	382	383		13.238	388	396		13.201	542	555		13.201	616	628		13.201	635	641		13.201	646	651		13.201	793	806		13.201	802	808		13.201	828	854		13.201	861	863
	13.255	350	350		13.255	377	382		13.255	383	382		13.255	388	396		13.22	542	556		13.22	617	628		13.22	635	642		13.22	644	648		13.23	793	807		13.23	803	809		13.23	828	852		13.23	860	863
	13.274	350	350		13.274	376	382		13.274	382	382		13.274	388	396		13.248	543	556		13.248	615	628		13.248	634	642		13.248	645	650		13.248	793	806		13.248	804	809		13.248	830	853		13.248	860	863
	13.301	348	351		13.301	377	381		13.301	383	385		13.301	387	395		13.266	544	556		13.266	615	627		13.266	635	643		13.266	645	648		13.266	793	806		13.266	804	808		13.266	830	855		13.266	861	864
	13.32	348	351		13.32	378	382		13.32	382	385		13.32	388	396		13.285	542	557		13.285	616	627		13.285	635	641		13.285	645	649		13.294	793	807		13.294	805	810		13.294	829	853		13.294	861	864
	13.339	349	350		13.339	377	382		13.339	383	384		13.339	388	395		13.304	543	558		13.304	616	629		13.304	635	641		13.304	646	649		13.313	794	807		13.313	805	809		13.313	831	856		13.313	862	864
	13.366	349	350		13.366	378	382		13.366	382	383		13.366	389	395		13.331	542	558		13.331	616	627		13.331	635	643		13.331	645	649		13.331	793	807		13.331	803	810		13.331	829	855		13.331	860	864
	13.385	348	351		13.385	379	382		13.385	383	382		13.385	389	395		13.35	543	557		13.35	616	629		13.35	635	642		13.35	646	650		13.35	795	806		13.35	805	811		13.35	829	856		13.35	861	863
	13.404	348	351		13.404	376	382		13.404	383	383		13.404	388	394		13.369	543	557		13.369	616	627		13.369	636	643		13.369	646	648		13.378	793	807		13.378	805	812		13.378	831	856		13.378	860	863
	13.423	349	350		13.423	377	382		13.423	381	382		13.423	388	393		13.386	543	556		13.386	616	628		13.386	636	642		13.386	646	649		13.396	795	807		13.396	805	811		13.396	832	856		13.396	861	863
	13.45	349	350		13.45	377	382		13.45	382	383		13.45	388	394		13.415	543	557		13.415	616	627		13.415	634	642		13.415	646	649		13.415	795	807		13.415	806	812		13.415	832	855		13.415	860	864
	13.45	350	351		13.45	377	382		13.45	380	383		13.45	387	394		13.434	543	558		13.434	617	628		13.434	636	641		13.434	646	649		13.434	796	808		13.434	806	813		13.434	832	856		13.434	861	863
	13.488	350	351		13.488	378	381		13.488	381	381		13.488	388	395		13.451	544	557		13.451	616	627		13.451	635	642		13.451	647	650		13.461	797	807		13.461	806	813		13.461	832	856		13.461	861	863
	13.505	348	350		13.505	377	381		13.505	382	382		13.505	388	394		13.48	544	558		13.48	617	627		13.48	636	642		13.48	646	649		13.48	795	807		13.48	807	813		13.48	833	857		13.48	861	862
	13.534	348	350		13.534	377	381		13.534	381	382		13.534	387	392		13.498	543	557		13.498	617	628		13.498	635	641		13.498	645	649		13.498	796	808		13.498	806	813		13.498	833	857		13.498	861	864
	13.551	349	352		13.551	377	382		13.551	381	382		13.551	388	395		13.516	544	557		13.516	618	628		13.516	634	641		13.516	646	649		13.516	796	808		13.516	807	813		13.516	834	857		13.516	861	865
	13.57	349	352		13.57	378	382		13.57	384	382		13.57	386	393		13.535	543	558		13.535	619	628		13.535	636	642		13.535	646	648		13.545	794	808		13.545	807	814		13.545	833	857		13.545	860	866
	13.589	348	352		13.589	377	381		13.589	384	381		13.589	387	395		13.563	544	559		13.563	617	628		13.563	635	642		13.563	646	651		13.563	798	809		13.563	808	814		13.563	833	857		13.563	861	866
	13.616	348	353		13.616	377	381		13.616	381	383		13.616	386	394		13.581	545	557		13.581	618	628		13.581	635	643		13.581	645	649		13.581	796	810		13.581	806	814		13.581	833	855		13.581	860	865
	13.635	347	353		13.635	376	380		13.635	381	381		13.635	387	395		13.6	545	558		13.6	619	629		13.6	635	642		13.6	646	649		13.609	798	809		13.609	808	815		13.609	834	857		13.609	862	867
	13.654	347	354		13.654	378	381		13.654	381	383		13.654	387	396		13.619	545	557		13.619	620	629		13.619	636	642		13.619	645	649		13.628	796	810		13.628	807	815		13.628	835	856		13.628	861	866
	13.681	349	355		13.681	377	382		13.681	382	381		13.681	386	394		13.646	545	558		13.646	620	629		13.646	635	641		13.646	645	650		13.646	797	809		13.646	808	815		13.646	835	856		13.646	861	865
	13.7	349	355		13.7	377	382		13.7	381	381		13.7	386	397		13.665	545	558		13.665	622	630		13.665	635	641		13.665	646	649		13.665	798	809		13.665	809	817		13.665	835	857		13.665	863	865
	13.719	349	354		13.719	377	381		13.719	380	384		13.719	386	395		13.684	544	559		13.684	622	628		13.684	635	644		13.684	646	650		13.684	798	812		13.684	808	817		13.684	836	856		13.684	860	865
	13.738	349	353		13.738	376	382		13.738	381	382		13.738	387	395		13.701	544	558		13.701	625	629		13.701	636	642		13.701	646	649		13.711	798	809		13.711	809	817		13.711	836	857		13.711	862	865
	13.765	348	352		13.765	377	382		13.765	380	381		13.765	387	394		13.73	546	557		13.73	624	627		13.73	636	643		13.73	646	648		13.73	797	810		13.73	808	818		13.73	837	857		13.73	862	865
	13.784	348	353		13.784	377	382		13.784	382	385		13.784	388	395		13.748	544	559		13.748	623	629		13.748	635	641		13.748	646	649		13.749	799	809		13.749	808	818		13.749	838	856		13.749	862	866
	13.803	348	354		13.803	378	382		13.803	381	381		13.803	386	395		13.766	545	559		13.766	624	630		13.766	635	642		13.766	646	650		13.776	797	810		13.776	809	818		13.776	839	857		13.776	863	866
	13.82	349	353		13.82	376	382		13.82	382	382		13.82	387	395		13.785	545	559		13.785	623	629		13.785	635	640		13.785	646	649		13.795	798	811		13.795	810	818		13.795	839	857		13.795	862	867
	13.849	349	350		13.849	377	382		13.849	381	382		13.849	386	394		13.813	544	558		13.813	623	630		13.813	636	641		13.813	647	651		13.813	799	812		13.813	811	818		13.813	839	858		13.813	863	867
	13.866	349	350		13.866	377	381		13.866	385	381		13.866	387	394		13.831	546	558		13.831	624	630		13.831	635	643		13.831	646	649		13.831	800	813		13.831	813	818		13.831	840	856		13.831	862	867
	13.885	350	351		13.885	377	382		13.885	381	382		13.885	387	393		13.85	545	559		13.85	624	630		13.85	636	643		13.85	646	649		13.859	801	812		13.859	812	819		13.859	841	858		13.859	862	867
	13.904	350	351		13.904	378	382		13.904	380	381		13.904	386	394		13.869	547	559		13.869	625	630		13.869	635	643		13.869	645	648		13.878	803	813		13.878	813	820		13.878	842	857		13.878	863	868
	13.931	348	352		13.931	377	381		13.931	382	383		13.931	386	393		13.896	546	558		13.896	623	630		13.896	636	645		13.896	645	649		13.896	801	812		13.896	813	820		13.896	842	856		13.896	862	868
	13.931	348	352		13.931	378	381		13.931	380	381		13.931	386	392		13.915	546	559		13.915	625	629		13.915	635	644		13.915	646	651		13.915	802	812		13.915	812	820		13.915	842	858		13.915	864	867
	13.969	349	351		13.969	376	381		13.969	380	380		13.969	387	392		13.934	544	558		13.934	624	629		13.934	637	645		13.934	645	648		13.943	801	814		13.943	814	821		13.943	842	857		13.943	861	868
	13.988	349	351		13.988	377	382		13.988	380	382		13.988	386	393		13.961	545	558		13.961	624	629		13.961	637	644		13.961	646	649		13.961	802	813		13.961	813	821		13.961	843	857		13.961	862	868
	14.015	349	352		14.015	378	382		14.015	381	380		14.015	385	393		13.98	545	559		13.98	624	629		13.98	637	642		13.98	646	649		13.98	803	813		13.98	813	823		13.98	843	857		13.98	862	868
	14.034	348	352		14.034	377	381		14.034	383	381		14.034	385	393		13.999	546	558		13.999	626	629		13.999	637	643		13.999	646	649		13.999	803	813		13.999	813	823		13.999	845	857		13.999	862	868
	14.053	348	352		14.053	377	381		14.053	380	380		14.053	385	392		14.016	546	559		14.016	627	630		14.016	636	643		14.016	646	649		14.026	805	813		14.026	813	823		14.026	845	857		14.026	864	869
	14.08	351	352		14.08	376	382		14.08	381	384		14.08	385	392		14.045	546	559		14.045	626	629		14.045	636	645		14.045	644	649		14.045	804	814		14.045	815	823		14.045	845	857		14.045	863	869
	14.099	351	351		14.099	377	382		14.099	380	381		14.099	384	393		14.063	546	559		14.063	626	629		14.063	638	644		14.063	645	649		14.063	804	812		14.063	814	824		14.063	844	858		14.063	863	869
	14.116	349	351		14.116	378	381		14.116	380	380		14.116	385	394		14.081	546	558		14.081	626	629		14.081	636	644		14.081	646	649		14.081	805	814		14.081	816	824		14.081	845	857		14.081	863	869
	14.135	349	351		14.135	377	382		14.135	381	381		14.135	386	393		14.1	545	558		14.1	624	629		14.1	638	643		14.1	646	649		14.11	805	814		14.11	815	821		14.11	846	857		14.11	863	869
	14.154	349	352		14.154	376	382		14.154	380	380		14.154	384	393		14.119	546	559		14.119	628	630		14.119	636	643		14.119	646	649		14.128	806	815		14.128	816	822		14.128	847	858		14.128	864	869
	14.181	349	352		14.181	377	381		14.181	381	380		14.181	386	392		14.146	546	558		14.146	626	629		14.146	637	645		14.146	646	649		14.146	804	817		14.146	816	823		14.146	849	857		14.146	863	868
	14.2	348	352		14.2	377	382		14.2	381	381		14.2	385	393		14.165	546	558		14.165	627	629		14.165	636	643		14.165	646	649		14.174	804	816		14.174	816	823		14.174	849	859		14.174	864	868
	14.219	348	352		14.219	377	382		14.219	379	380		14.219	385	393		14.184	547	560		14.184	626	631		14.184	637	643		14.184	647	649		14.193	805	816		14.193	816	822		14.193	848	858		14.193	863	868
	14.246	351	351		14.246	378	381		14.246	382	381		14.246	385	392		14.211	550	559		14.211	626	630		14.211	636	643		14.211	647	650		14.211	805	817		14.211	816	823		14.211	848	857		14.211	864	868
	14.265	351	351		14.265	377	381		14.265	380	381		14.265	385	393		14.23	548	559		14.23	627	630		14.23	636	643		14.23	647	649		14.23	805	816		14.23	815	824		14.23	848	859		14.23	865	869
	14.284	350	352		14.284	377	382		14.284	383	380		14.284	384	393		14.249	548	558		14.249	628	629		14.249	637	644		14.249	646	649		14.258	806	816		14.258	815	824		14.258	850	857		14.258	863	869
	14.303	350	352		14.303	378	381		14.303	379	382		14.303	385	393		14.266	547	558		14.266	627	630		14.266	637	643		14.266	646	650		14.276	806	816		14.276	814	821		14.276	849	859		14.276	865	869
	14.33	349	351		14.33	378	381		14.33	380	380		14.33	386	392		14.295	547	558		14.295	628	629		14.295	637	644		14.295	645	650		14.295	806	817		14.295	816	823		14.295	850	858		14.295	866	870
	14.349	349	351		14.349	377	382		14.349	384	383		14.349	384	393		14.314	549	558		14.314	628	629		14.314	637	644		14.314	645	649		14.314	807	817		14.314	815	823		14.314	850	858		14.314	867	872
	14.368	349	352		14.368	378	382		14.368	380	379		14.368	385	393		14.331	548	557		14.331	627	632		14.331	637	643		14.331	646	650		14.341	808	816		14.341	817	822		14.341	850	857		14.341	865	871
	14.385	349	352		14.385	377	382		14.385	381	380		14.385	384	394		14.35	550	558		14.35	628	630		14.35	638	643		14.35	646	649		14.36	809	817		14.36	817	823		14.36	850	858		14.36	865	871
	14.414	349	351		14.414	377	382		14.414	380	380		14.414	384	393		14.378	549	559		14.378	628	630		14.378	638	644		14.378	646	650		14.378	809	818		14.378	817	823		14.378	850	859		14.378	865	871
	14.431	350	351		14.431	376	381		14.431	381	380		14.431	382	392		14.396	548	558		14.396	628	630		14.396	638	646		14.396	646	649		14.406	811	817		14.406	818	824		14.406	851	858		14.406	865	872
	14.45	350	353		14.45	377	382		14.45	380	381		14.45	385	393		14.415	549	559		14.415	628	630		14.415	639	644		14.415	647	650		14.424	809	816		14.424	818	824		14.424	850	860		14.424	866	873
	14.478	350	353		14.478	377	382		14.478	380	380		14.478	383	394		14.434	548	559		14.434	628	632		14.434	639	644		14.434	647	649		14.443	810	816		14.443	818	822		14.443	851	858		14.443	866	872
	14.496	351	351		14.496	376	381		14.496	380	381		14.496	383	392		14.461	549	557		14.461	628	630		14.461	640	645		14.461	646	649		14.461	811	817		14.461	817	821		14.461	852	858		14.461	865	872
	14.515	351	351		14.515	377	382		14.515	383	380		14.515	382	392		14.48	549	558		14.48	629	629		14.48	642	644		14.48	647	649		14.48	809	817		14.48	818	823		14.48	852	859		14.48	867	872
	14.534	351	351		14.534	377	381		14.534	380	380		14.534	384	392		14.499	549	557		14.499	628	628		14.499	642	645		14.499	646	648		14.508	811	817		14.508	819	823		14.508	853	861		14.508	865	873
	14.553	351	351		14.553	378	382		14.553	382	380		14.553	385	393		14.526	550	558		14.526	628	630		14.526	644	643		14.526	646	649		14.526	810	817		14.526	817	823		14.526	851	858		14.526	865	873
	14.58	349	351		14.58	377	381		14.58	380	383		14.58	384	392		14.545	549	557		14.545	628	629		14.545	642	644		14.545	647	648		14.545	810	817		14.545	819	823		14.545	852	860		14.545	865	872
	14.599	349	352		14.599	377	382		14.599	381	380		14.599	384	392		14.564	550	558		14.564	628	629		14.564	642	644		14.564	646	649		14.573	811	817		14.573	819	824		14.573	853	862		14.573	865	873
	14.618	349	352		14.618	378	381		14.618	383	380		14.618	382	393		14.581	549	557		14.581	630	631		14.581	642	643		14.581	647	649		14.591	811	816		14.591	820	824		14.591	852	860		14.591	866	873
	14.635	350	352		14.635	377	381		14.635	381	380		14.635	385	393		14.61	548	557		14.61	630	630		14.61	641	645		14.61	647	649		14.61	811	816		14.61	819	821		14.61	852	861		14.61	865	872
	14.664	350	353		14.664	377	382		14.664	379	381		14.664	383	393		14.628	549	557		14.628	632	631		14.628	642	643		14.628	646	648		14.629	811	817		14.629	818	822		14.629	851	860		14.629	865	873
	14.683	351	353		14.683	377	381		14.683	380	383		14.683	383	392		14.646	549	557		14.646	629	630		14.646	640	645		14.646	646	648		14.656	813	817		14.656	820	823		14.656	851	862		14.656	865	874
	14.7	351	351		14.7	377	382		14.7	380	381		14.7	382	392		14.665	550	557		14.665	628	629		14.665	640	644		14.665	646	649		14.675	812	818		14.675	819	823		14.675	852	860		14.675	865	874
	14.729	350	351		14.729	376	382		14.729	382	379		14.729	384	394		14.693	549	558		14.693	627	631		14.693	639	644		14.693	647	649		14.693	813	816		14.693	820	823		14.693	852	861		14.693	866	873
	14.746	350	352		14.746	376	381		14.746	380	380		14.746	382	393		14.711	549	556		14.711	626	631		14.711	639	643		14.711	647	649		14.711	812	817		14.711	819	823		14.711	853	859		14.711	865	873
	14.765	350	352		14.765	378	382		14.765	379	382		14.765	383	392		14.73	548	558		14.73	629	631		14.73	640	643		14.73	647	648		14.739	813	816		14.739	818	824		14.739	853	860		14.739	866	874
	14.784	350	351		14.784	377	382		14.784	380	385		14.784	381	392		14.749	549	557		14.749	628	630		14.749	638	645		14.749	648	649		14.758	814	816		14.758	821	824		14.758	853	860		14.758	866	873
	14.811	349	351		14.811	377	382		14.811	382	380		14.811	383	392		14.776	549	558		14.776	628	631		14.776	640	643		14.776	647	649		14.776	813	817		14.776	820	823		14.776	853	860		14.776	866	873
	14.83	349	352		14.83	377	382		14.83	381	379		14.83	381	394		14.795	549	558		14.795	627	633		14.795	639	645		14.795	646	649		14.804	814	817		14.804	821	821		14.804	855	862		14.804	865	875
	14.849	350	352		14.849	377	381		14.849	381	380		14.849	382	392		14.814	550	557		14.814	629	633		14.814	639	644		14.814	646	648		14.823	813	816		14.823	822	823		14.823	853	860		14.823	865	873
	14.868	350	354		14.868	378	382		14.868	379	383		14.868	382	393		14.831	549	557		14.831	629	635		14.831	641	643		14.831	646	648		14.841	814	816		14.841	814	823		14.841	853	862		14.841	867	875
	14.895	351	354		14.895	378	382		14.895	380	381		14.895	382	392		14.86	550	557		14.86	629	633		14.86	640	645		14.86	647	649		14.86	813	817		14.86	818	823		14.86	854	860		14.86	866	874
	14.914	351	352		14.914	377	380		14.914	382	382		14.914	382	391		14.879	549	556		14.879	629	633		14.879	640	643		14.879	646	649		14.888	813	817		14.888	817	823		14.888	853	860		14.888	865	874
	14.933	350	352		14.933	377	380		14.933	379	384		14.933	383	393		14.896	548	556		14.896	629	633		14.896	641	645		14.896	647	649		14.906	815	818		14.906	818	824		14.906	853	861		14.906	865	875
	14.95	350	353		14.95	376	381		14.95	381	380		14.95	381	392		14.915	549	556		14.915	630	632		14.915	641	644		14.915	646	648		14.925	814	816		14.925	819	824		14.925	855	860		14.925	865	875
	14.979	350	353		14.979	377	379		14.979	378	380		14.979	383	393		14.943	549	557		14.943	630	633		14.943	641	644		14.943	647	649		14.943	813	817		14.943	817	823		14.943	855	860		14.943	867	874
	14.996	350	353		14.996	377	379		14.996	380	379		14.996	381	393		14.961	550	556		14.961	629	631		14.961	641	645		14.961	646	648		14.971	813	816		14.971	819	821		14.971	854	862		14.971	866	873
	15.015	350	351		15.015	378	379		15.015	381	384		15.015	382	393		14.98	549	555		14.98	631	631		14.98	641	643		14.98	646	649		14.99	815	816		14.99	819	823		14.99	853	860		14.99	865	874
																	15.008	549	555		15.008	629	630		15.008	640	644		15.008	646	648		15.008	813	817		15.008	820	823		15.008	853	860		15.008	865	875
